# Supplementary material for: Quantitative Trait Locus Mapping and Identification of Candidate Genes Controlling Bolting in Spinach (Spinacia oleracea L.)
Source: Front Plant Sci. 2022 Mar 30;13:850810. doi: 10.3389/fpls.2022.850810 (PMC9006512; doi:10.3389/fpls.2022.850810)
Supplement: Supplementary file 1 [file Data_Sheet_1.xlsx]

## Sheet: Table S1
Supplementary Table 1.Phenotypic data of bolting time
Name	Bolting Time（days)
F2-1	58
F2-2	60
F2-3	60
F2-4	58
F2-5	61
F2-6	54
F2-7	52
F2-8	60
F2-9	59
F2-10	59
F2-11	56
F2-12	56
F2-13	51
F2-14	54
F2-15	55
F2-16	56
F2-17	59
F2-18	60
F2-19	55
F2-20	56
F2-21	49
F2-25	54
F2-26	52
F2-27	58
F2-28	58
F2-31	54
F2-32	53
F2-34	56
F2-35	56
F2-36	57
F2-37	57
F2-39	57
F2-40	59
F2-41	53
F2-42	50
F2-43	54
F2-44	54
F2-45	52
F2-46	54
F2-47	54
F2-49	57
F2-52	47
F2-53	56
F2-54	56
F2-55	55
F2-56	62
F2-57	53
F2-58	57
F2-59	60
F2-61	53
F2-62	50
F2-63	54
F2-64	56
F2-65	56
F2-66	59
F2-67	56
F2-69	53
F2-70	58
F2-71	57
F2-72	59
F2-73	61
F2-74	62
F2-75	52
F2-76	58
F2-77	62
F2-78	56
F2-79	57
F2-80	54
F2-81	65
F2-82	52
F2-83	54
F2-84	63
F2-85	53
F2-86	55
F2-87	52
F2-88	54
F2-89	55
F2-90	51
F2-91	53
F2-93	51
F2-95	53
F2-96	52
F2-97	56
F2-98	55
F2-99	57
F2-100	54
F2-103	58
F2-105	57
F2-107	57
F2-108	57
F2-110	57
F2-111	58
F2-112	58
F2-113	57
F2-114	52
F2-117	54
F2-118	64
F2-119	53
F2-120	52
F2-121	61
F2-123	50
F2-124	55
F2-125	59
F2-126	59
F2-127	65
F2-128	63
F2-129	52
F2-130	48
F2-131	55
F2-132	57
F2-133	54
F2-134	54
F2-135	55
F2-136	55
F2-137	53
F2-138	57
F2-140	57
F2-142	54
F2-143	54
F2-144	53
F2-145	53
F2-146	53
F2-148	57
BC1b-2	56
BC1b-3	59
BC1b-4	64
BC1b-5	57
BC1b-6	60
BC1b-7	63
BC1b-8	57
BC1b-9	57
BC1b-11	57
BC1b-12	55
BC1b-13	58
BC1b-14	57
BC1b-16	63
BC1b-17	65
BC1b-18	61
BC1b-19	59
BC1b-20	58
BC1b-21	55
BC1b-22	55
BC1b-23	57
BC1b-24	56
BC1b-25	57
BC1b-26	60
BC1b-27	57
BC1b-28	58
BC1b-29	56
BC1b-30	56
BC1b-31	59
BC1b-32	56
BC1b-33	53
BC1b-34	57
BC1b-35	63
BC1b-36	59
BC1b-37	55
BC1b-38	59
BC1b-39	62
BC1b-41	57
BC1b-42	53
BC1b-43	57
BC1b-44	61
BC1b-45	55
BC1b-46	57
BC1b-47	56
BC1b-48	59
BC1b-49	59
BC1b-50	55
BC1b-51	58
BC1b-52	57
BC1b-53	61
BC1b-54	61
BC1b-55	57
BC1b-56	59
BC1b-57	56
BC1b-58	57
BC1b-59	59
BC1b-60	55
BC1b-62	59
BC1b-63	57
BC1b-65	57
BC1b-67	59
BC1b-68	59
BC1b-69	62
BC1b-71	61
BC1b-72	61
BC1b-73	61
BC1b-74	57
BC1b-75	61
BC1b-76	61
BC1b-77	54
BC1b-78	55
BC1b-80	56
BC1b-82	59
BC1b-83	57
BC1b-87	60
BC1b-88	61
BC1b-89	59
BC1b-90	59
BC1b-91	55
BC1b-92	56
BC1b-93	50
BC1b-94	61
BC1b-95	56
BC1b-96	58
BC1b-97	57
BC1b-98	58
BC1b-99	59
BC1b-100	59
BC1b-101	62
BC1b-102	56
BC1b-103	59
BC1b-104	56
BC1b-105	65
BC1b-106	62
BC1b-107	55
BC1b-108	57
BC1b-109	57
BC1b-110	60
BC1b-111	57
BC1b-112	55
BC1b-113	54
BC1b-114	50
BC1b-116	55
BC1b-117	61
BC1b-119	57
BC1b-121	59
BC1b-122	55
BC1b-128	55
BC1b-129	59
BC1b-134	57
BC1b-136	62
BC1b-137	56
BC1b-141	55
BC1b-142	53
BC1b-143	59
BC1b-146	59
BC1b-147	54
BC1b-148	56
BC1b-149	57
BC1b-151	56
BC1b-153	59
BC1b-154	62
BC1b-156	59
BC1b-158	60
BC1b-165	56
BC1b-166	58
BC1b-167	58
BC1b-168	57
BC1b-169	59
BC1b-170	54
BC1b-171	56
BC1b-173	56
BC1b-174	63
BC1b-175	61
BC1b-176	61
BC1b-177	61
BC1b-178	61
BC1b-181	61
BC1b-182	54
BC1b-183	55
BC1b-184	53
BC1b-185	63
BC1b-186	60
BC1b-187	47
BC1b-188	58
BC1b-189	50
BC1b-190	57
BC1b-192	58
BC1b-193	59
BC1b-194	59
BC1b-195	65
BC1b-196	62
BC1b-197	57
BC1b-198	55
BC1b-199	54
BC1b-200	50

## Sheet: Table S2
Supplementary Table 2.Phenotypic variation of bolting time
	Years	12S3	12S4	Min	Max	Mean	SE	CV%
F1	2015/2020	62	52	54	59	56	3.013	6.384
BC1a	2015	62	53	48	66	54.5	3.055	7.468
BC1b	2020	62	52	47	65	57.59	3.038	9.231
F2	2020	62	51	47	65	55.8	3.472	12.056

## Sheet: Table S3
Supplementary Table 3. The information of 4080 SLAF markers in 130 individuals of BC1a population
MarkerID	Linkage groups	Genetic distance(cM)	1	2	4	5	6	9	10	11	12	13	17	19	21	23	24	25	28	30	31	34	35	41	42	45	46	49	50	51	57	58	61	62	63	65	69	70	71	73	75	76	77	78	79	80	81	83	84
Marker3019892	1	0	*	H	B	H	B	H	B	B	H	B	B	B	B	B	B	H	H	B	B	H	H	H	H	B	B	B	H	B	B	B	H	H	B	B	H	H	B	B	H	H	*	H	B	H	H	B	H
Marker1179370	1	0.8404	H	H	B	H	B	H	B	B	H	B	B	B	B	B	B	H	H	B	B	H	H	H	H	B	B	B	H	B	B	B	H	H	B	B	H	H	B	B	H	B	H	H	B	H	H	B	H
Marker3020126	1	2.4283	H	H	B	H	B	H	B	B	H	B	B	B	B	B	B	H	H	B	B	B	H	H	H	B	B	B	H	B	B	B	H	H	B	B	H	H	B	B	H	B	*	H	B	H	H	B	H
Marker1178722	1	4.0161	H	H	B	H	B	H	B	B	H	B	B	B	B	B	B	H	H	B	B	*	H	H	H	B	B	B	H	B	B	B	H	H	B	B	H	H	B	B	H	*	H	H	B	H	H	B	H
Marker255893	1	4.0161	*	H	B	H	B	H	B	*	H	B	B	B	B	B	B	H	H	B	B	H	H	H	H	B	B	B	H	B	B	B	H	H	B	B	H	H	B	B	H	H	*	H	B	H	H	B	H
Marker1813691	1	4.0161	H	H	B	H	B	H	B	B	H	B	B	B	B	B	B	H	H	B	B	H	H	H	H	B	B	B	H	B	B	B	H	H	B	B	H	H	B	B	H	*	H	H	B	H	H	B	H
Marker1179494	1	4.8162	H	H	B	H	B	H	B	B	H	B	B	B	B	B	B	H	H	B	B	H	H	H	H	B	B	B	H	B	B	B	H	H	B	B	H	H	B	B	H	H	H	H	B	H	H	B	H
Marker256247	1	5.6427	H	H	B	H	B	H	B	B	H	B	B	B	B	B	B	H	H	B	B	H	H	H	H	B	B	B	H	B	B	B	H	H	B	B	H	H	B	B	H	H	*	H	B	H	H	B	H
Marker256645	1	7.324	H	H	B	H	B	H	B	B	H	B	B	B	B	B	B	H	H	B	B	B	H	H	H	B	B	B	H	B	B	B	H	H	*	B	H	H	B	B	*	H	*	H	B	H	H	B	*
Marker2544246	1	8.9245	*	H	B	H	B	H	B	H	H	B	B	B	B	B	B	H	H	B	B	B	H	H	H	B	B	B	H	B	B	B	H	H	B	B	H	H	B	B	H	H	H	H	B	H	H	B	*
Marker1179193	1	8.9245	H	H	B	H	B	H	B	B	H	B	B	B	B	B	B	H	H	B	B	B	H	H	H	B	B	B	H	B	B	B	H	H	B	B	H	H	B	B	H	H	H	H	B	H	H	B	H
Marker256436	1	8.9245	*	H	B	H	B	H	B	B	H	B	B	B	B	B	B	H	H	B	B	B	H	H	H	B	B	B	H	B	B	B	H	H	B	B	H	H	B	B	H	H	H	H	B	H	H	B	H
Marker2532038	1	10.5918	H	H	B	H	B	H	B	B	H	B	B	B	B	B	B	H	H	B	B	B	H	H	H	B	B	B	H	B	B	B	H	H	B	B	H	H	B	B	H	H	*	H	B	H	H	B	H
Marker2799188	1	11.3611	B	H	B	H	B	H	B	H	H	B	B	B	B	B	B	H	H	B	B	B	H	H	H	B	B	B	H	B	B	B	H	H	B	B	H	H	B	B	H	H	H	H	B	H	H	B	*
Marker1091570	1	12.9489	B	H	B	H	B	H	B	H	H	B	B	B	B	B	B	H	H	B	B	B	H	H	H	B	B	B	H	B	B	B	H	H	B	B	H	H	B	B	H	H	H	H	B	H	H	B	H
Marker1591384	1	13.7555	H	H	B	H	B	H	B	B	H	B	B	B	B	B	B	H	H	B	B	B	H	H	H	B	B	B	H	B	B	B	H	H	B	B	H	H	B	B	H	H	H	H	B	H	H	B	H
Marker1591079	1	14.5492	B	H	B	H	B	H	B	B	H	B	B	B	B	B	B	H	H	B	B	B	H	H	H	B	B	B	H	B	B	B	H	H	B	B	H	H	B	B	H	H	H	H	B	H	H	B	H
Marker3712903	1	16.8585	B	H	B	H	B	H	B	B	H	B	B	B	B	B	B	H	H	B	B	H	H	H	H	B	B	B	H	B	B	B	H	H	B	B	H	H	B	B	H	H	H	H	B	H	H	B	H
Marker2531431	1	18.4094	H	H	B	H	B	H	B	B	H	B	B	B	B	B	B	H	H	B	B	H	H	H	H	B	B	B	H	B	B	B	H	H	B	B	H	H	B	B	H	H	H	H	B	H	H	B	H
Marker2532196	1	20.7921	H	H	B	H	B	H	B	H	H	B	B	B	B	B	B	H	H	B	B	H	H	H	H	B	B	B	H	B	B	B	H	H	B	B	H	H	B	B	H	H	H	H	B	H	H	B	H
Marker1000661	1	22.38	B	H	B	H	B	H	B	H	H	B	B	B	B	B	B	H	H	B	B	B	H	H	H	B	B	B	H	B	B	B	H	H	B	B	H	H	B	B	H	H	H	H	B	H	H	B	B
Marker3784603	1	28.3403	B	H	H	H	*	H	B	H	H	B	B	*	B	B	B	H	B	*	B	B	H	H	H	B	B	B	H	B	B	B	H	H	B	B	H	H	B	B	*	H	H	H	B	H	H	B	B
Marker795278	1	35.5323	B	B	H	H	B	H	B	*	H	B	B	H	B	B	B	H	B	*	B	B	H	H	H	B	B	B	H	B	B	B	H	H	H	B	H	H	B	B	H	H	*	H	B	H	H	B	*
Marker2578244	1	42.1277	B	H	H	H	H	H	B	H	H	B	B	H	B	B	B	H	H	B	B	B	H	B	H	B	B	B	H	B	B	B	H	H	H	B	H	H	B	B	H	H	H	H	B	H	H	B	B
Marker2638401	1	52.7694	B	B	H	H	H	H	B	H	H	B	B	H	B	B	B	H	B	B	B	B	H	B	H	B	B	B	H	B	B	B	*	H	H	B	H	H	B	B	B	H	B	H	B	H	H	B	*
Marker2671980	1	56.0528	B	B	H	H	H	H	B	H	H	B	B	H	B	B	B	B	B	B	B	B	H	B	H	B	B	B	H	B	B	B	H	H	B	B	H	H	B	B	B	H	*	H	B	H	H	B	B
Marker1262138	1	59.2316	B	B	H	H	H	H	B	H	H	B	B	H	B	B	B	B	B	H	B	B	H	B	H	B	B	B	H	B	B	B	B	H	H	B	H	H	B	B	*	H	B	H	B	H	H	B	B
Marker1300716	1	61.5956	B	B	H	H	H	H	B	H	H	B	B	H	B	B	B	B	B	H	B	B	H	B	H	B	B	B	H	B	B	B	B	H	H	B	H	H	B	B	B	H	B	H	B	H	H	B	B
Marker473633	1	61.5956	B	B	H	H	H	H	B	H	H	B	B	H	B	B	B	B	B	H	B	B	H	B	H	B	B	B	H	B	B	B	B	H	H	B	H	H	B	B	B	H	B	H	B	H	H	B	B
Marker59377	1	61.5956	B	B	H	H	H	H	B	H	H	B	B	H	B	B	B	B	B	H	B	B	H	B	H	B	B	B	H	B	B	B	B	H	H	B	H	H	B	B	*	H	B	H	B	H	H	B	*
Marker1637733	1	63.1834	B	B	H	H	H	H	B	H	H	B	B	H	*	B	B	B	B	H	B	B	H	B	B	B	B	B	H	B	B	B	B	H	H	B	H	H	B	B	B	H	B	H	B	H	H	B	B
Marker32072	1	63.9772	B	B	H	H	H	H	B	H	H	B	B	H	B	B	B	B	B	H	B	B	H	B	H	B	B	B	H	B	B	B	B	H	H	B	H	H	B	B	B	H	B	H	B	H	H	B	B
Marker3025243	1	65.5402	B	B	H	H	H	H	B	H	H	B	B	H	B	B	B	B	B	*	B	B	H	B	H	B	B	B	H	B	B	H	B	H	H	B	H	H	B	B	B	H	B	H	B	H	H	B	B
Marker2292864	1	67.9229	B	B	H	H	H	B	B	H	H	B	B	H	H	B	B	B	B	H	B	B	H	B	B	B	B	B	H	B	B	H	B	H	H	B	H	H	B	B	B	H	B	H	B	H	H	B	B
Marker2635885	1	67.9229	B	B	H	H	H	B	B	H	H	B	B	H	H	B	B	B	B	H	B	B	H	B	B	B	B	B	H	B	B	H	B	H	H	B	H	H	B	B	B	H	B	H	B	H	H	B	B
Marker188736	1	68.7294	B	B	H	H	H	B	B	H	H	B	B	H	B	B	B	B	B	H	B	B	H	B	B	B	B	B	H	B	B	H	B	H	H	B	H	H	B	B	B	H	B	H	H	H	H	B	B
Marker2011422	1	69.536	B	B	H	H	H	B	B	H	H	B	B	H	H	B	B	B	B	H	B	B	H	B	B	B	B	B	H	B	B	H	B	H	H	B	H	H	B	B	B	H	B	H	*	H	H	B	B
Marker2454833	1	70.336	B	B	H	H	H	H	B	H	H	B	B	H	H	B	B	B	B	H	B	B	H	B	B	B	B	B	H	B	B	H	B	H	H	B	H	H	B	B	B	H	B	H	H	H	H	B	B
Marker2167203	1	70.336	B	B	H	H	H	H	B	H	H	B	B	H	H	B	B	B	B	H	B	B	H	B	B	B	B	B	H	B	B	H	B	H	H	B	H	H	B	B	B	H	B	H	H	H	H	B	B
Marker2167343	1	70.336	B	B	H	H	H	*	B	H	H	B	B	H	H	B	B	B	B	H	B	B	H	B	B	B	B	B	H	B	B	H	B	H	H	B	H	H	B	B	B	H	B	H	H	H	H	B	B
Marker3650758	1	70.336	B	B	H	H	H	H	B	H	H	B	B	H	H	B	B	B	B	H	B	B	H	B	B	B	B	B	H	B	B	H	B	H	H	B	H	H	B	B	B	H	B	H	B	H	H	B	B
Marker845322	1	71.1113	B	B	H	H	H	H	B	H	H	B	B	H	H	B	B	B	B	H	B	B	H	B	B	B	B	B	H	B	B	H	B	H	H	B	H	H	B	B	B	H	B	H	B	H	H	B	B
Marker3477111	1	71.1113	B	B	H	H	H	H	B	H	H	B	B	H	H	B	B	B	B	H	B	B	H	B	B	B	B	B	H	B	B	H	B	H	H	B	H	H	B	B	B	H	B	H	H	H	H	B	B
Marker337998	1	71.1113	B	B	H	H	H	H	B	H	H	B	B	H	H	B	B	B	B	H	B	B	H	B	B	B	B	B	H	B	B	H	B	H	H	B	H	H	B	B	B	H	B	H	*	H	H	B	B
Marker3770805	1	71.1113	B	B	H	H	H	H	B	H	H	B	B	H	H	B	B	B	B	H	B	B	H	B	B	B	B	B	H	B	B	H	B	H	H	B	H	H	B	B	B	H	B	H	H	H	H	B	B
Marker1968776	1	71.1113	B	B	H	H	H	H	B	H	H	B	B	H	H	B	B	B	B	H	B	B	H	B	B	B	B	B	H	B	B	H	B	H	H	B	H	H	B	B	B	H	B	H	H	H	H	B	B
Marker3650782	1	71.1113	B	B	H	H	H	H	B	H	H	B	B	H	H	B	B	B	B	H	B	B	H	B	B	B	B	B	H	B	B	H	B	H	H	B	H	H	B	B	B	H	B	H	*	H	H	B	B
Marker1432052	1	71.1113	B	B	H	H	H	H	B	H	H	B	B	H	H	B	B	B	B	H	B	B	H	B	B	B	B	B	H	B	B	H	B	H	H	B	H	H	B	B	B	H	B	H	H	H	H	B	B
Marker2501701	1	71.1113	B	B	H	H	H	H	B	H	H	B	B	H	H	B	B	B	B	H	B	B	H	B	B	B	B	B	H	B	B	H	B	H	H	B	H	H	B	B	B	H	B	H	H	H	H	B	B
Marker1384777	1	71.1113	B	B	H	H	H	H	B	H	H	B	B	H	H	B	B	B	B	H	B	B	H	B	B	B	B	B	H	B	B	H	B	H	H	B	H	H	B	B	B	H	B	H	H	H	H	B	B
Marker2045431	1	71.1113	B	B	H	H	H	H	B	H	H	B	B	H	H	B	B	B	B	H	B	B	H	B	B	B	B	B	H	B	B	H	B	H	H	B	H	H	B	B	B	H	B	H	H	H	H	B	B
Marker609998	1	71.1113	B	B	H	H	H	H	B	H	H	B	B	H	H	B	B	B	B	H	B	B	H	B	B	B	B	B	H	B	B	H	B	H	H	B	H	H	B	B	B	H	B	H	H	H	H	B	B
Marker845505	1	71.1113	B	B	H	H	H	H	B	H	H	B	B	H	H	B	B	B	B	H	B	B	H	B	B	B	B	B	H	B	B	H	B	H	H	B	H	H	B	B	B	H	B	H	*	H	H	B	B
Marker2851382	1	71.1113	B	B	H	H	H	H	B	H	H	B	B	H	H	B	B	B	B	H	B	B	H	B	B	B	B	B	H	B	B	H	B	H	H	B	H	H	B	B	B	H	B	H	H	H	H	B	B
Marker998415	1	71.8865	B	B	H	H	H	H	B	H	H	B	B	H	H	B	B	B	B	H	B	B	H	B	B	B	B	B	H	B	B	H	B	H	H	B	H	H	B	B	B	H	B	H	H	H	H	B	B
Marker716463	1	72.6618	B	B	H	H	H	H	B	H	H	B	B	H	H	B	B	B	B	H	B	B	H	B	B	B	B	B	H	B	B	H	B	H	H	B	H	H	B	B	B	H	B	H	H	H	H	B	B
Marker1902779	1	72.6618	B	B	H	H	H	H	B	H	H	B	B	H	H	B	B	B	B	H	B	B	H	B	B	B	B	B	H	B	B	H	B	H	H	B	H	H	B	B	B	H	B	H	H	H	H	B	B
Marker1511067	1	72.6618	B	B	H	H	H	H	B	H	H	B	B	H	H	B	B	B	B	H	B	B	H	B	B	B	B	B	H	B	B	H	B	H	H	B	H	H	B	B	B	H	B	H	H	H	H	B	B
Marker3447086	1	72.6618	B	B	H	H	H	H	B	H	H	B	B	H	H	B	B	B	B	H	B	B	H	B	B	B	B	B	H	B	B	H	B	H	H	B	H	H	B	B	B	H	B	H	H	H	H	B	B
Marker1654814	1	72.6618	B	B	H	H	H	H	B	H	H	B	B	H	H	B	B	B	B	H	B	B	H	B	B	B	B	B	H	B	B	H	B	H	H	B	H	H	B	B	B	H	B	H	H	H	H	B	B
Marker2057931	1	72.6618	B	B	H	H	H	H	B	H	H	B	B	H	H	B	B	B	B	H	B	B	H	B	B	B	B	B	H	B	B	H	B	H	H	B	H	H	B	B	B	H	B	H	H	H	H	B	B
Marker1741656	1	72.6618	B	B	H	H	H	H	B	H	H	B	B	H	H	B	B	B	B	H	B	B	H	B	B	B	B	B	H	B	B	H	B	H	H	B	H	H	B	B	B	H	B	H	H	H	H	B	B
Marker2652011	1	72.6618	B	B	H	H	H	H	B	H	H	B	B	H	H	B	B	B	B	H	B	B	H	B	B	B	B	B	H	B	B	H	B	H	H	B	H	H	B	B	B	H	B	H	H	H	H	B	B
Marker1857030	1	72.6618	B	B	H	H	H	H	B	H	H	B	B	H	H	B	B	B	B	H	B	B	H	B	B	B	B	B	H	B	B	H	B	H	H	B	H	H	B	B	B	H	B	H	H	H	H	B	B
Marker703538	1	72.6618	B	B	H	H	H	H	B	H	H	B	B	H	H	B	B	B	B	H	B	B	H	B	B	B	B	B	H	B	B	H	B	H	H	B	H	H	B	B	B	H	B	H	H	H	H	B	B
Marker1841812	1	72.6618	B	B	H	H	H	H	B	H	H	B	B	H	H	B	B	B	B	H	B	B	H	B	B	B	B	B	H	B	B	H	B	H	H	B	H	H	B	B	B	H	B	H	H	H	H	B	B
Marker275911	1	72.6618	B	B	H	H	H	H	B	H	H	B	B	H	H	B	B	B	B	H	B	B	H	B	B	B	B	B	H	B	B	H	B	H	H	B	H	H	B	B	B	H	B	H	H	H	H	B	B
Marker1902672	1	72.6618	B	B	H	H	H	H	B	H	H	B	B	H	H	B	B	B	B	H	B	B	H	B	B	B	B	B	H	B	B	H	B	H	H	B	H	H	B	B	B	H	B	H	H	H	H	B	B
Marker689620	1	72.6618	B	B	H	H	H	H	B	H	H	B	B	H	H	B	B	B	B	H	B	B	H	B	B	B	B	B	H	B	B	H	B	H	H	B	H	H	B	B	B	H	B	H	H	H	H	B	B
Marker2999571	1	73.437	B	B	H	H	H	H	B	H	H	B	B	H	H	B	B	B	B	H	B	B	H	B	B	B	B	B	H	B	B	H	B	H	H	B	H	H	B	B	B	H	B	H	H	H	H	B	B
Marker3113135	1	73.437	B	B	H	H	H	H	B	H	H	B	B	H	H	B	B	B	B	H	B	B	H	B	B	B	B	B	H	B	B	H	B	H	H	B	H	H	B	B	B	H	B	H	H	H	H	B	B
Marker645391	1	73.437	B	B	H	H	H	H	B	H	H	B	B	H	H	B	B	B	B	H	B	B	H	B	B	B	B	B	H	B	B	H	B	H	H	B	H	H	B	B	B	H	B	H	H	H	H	B	B
Marker1703931	1	73.437	B	B	H	H	H	H	B	H	H	B	B	H	H	B	B	B	B	H	B	B	H	B	B	B	B	B	H	B	B	H	B	H	H	B	H	H	B	B	B	H	B	H	H	H	H	B	B
Marker3615767	1	73.437	B	B	H	H	H	H	B	H	H	B	B	H	H	B	B	B	B	H	B	B	H	B	B	B	B	B	H	B	B	H	B	H	H	B	H	H	B	B	B	H	B	H	H	H	H	B	B
Marker3615746	1	73.437	B	B	H	H	H	H	B	H	H	B	B	H	H	B	B	B	B	H	B	B	H	B	B	B	B	B	H	B	B	H	B	H	H	B	H	H	B	B	B	H	B	H	H	H	H	B	B
Marker1689447	1	73.437	B	B	H	H	H	H	B	H	H	B	B	H	H	B	B	B	B	H	B	B	H	B	B	B	B	B	H	B	B	H	B	H	H	B	H	H	B	B	B	H	B	H	H	H	H	B	B
Marker2787289	1	73.437	B	B	H	H	H	H	B	H	H	B	B	H	H	B	B	B	B	H	B	B	H	B	B	B	B	B	H	B	B	H	B	H	H	B	H	H	B	B	B	H	B	H	H	H	H	B	B
Marker3613140	1	73.437	B	B	H	H	H	H	B	H	H	B	B	H	H	B	B	B	B	H	B	B	H	B	B	B	B	B	H	B	B	H	B	H	H	B	H	H	B	B	B	H	B	H	H	H	H	B	B
Marker645362	1	73.437	B	B	H	H	H	H	B	H	H	B	B	H	H	B	B	B	B	H	B	B	H	B	B	B	B	B	H	B	B	H	B	H	H	B	H	H	B	B	B	H	B	H	H	H	H	B	B
Marker1335176	1	73.437	B	B	H	H	H	H	B	H	H	B	B	H	H	B	B	B	B	H	B	B	H	B	B	B	B	B	H	B	B	H	B	H	H	B	H	H	B	B	B	H	B	H	H	H	H	B	B
Marker1365681	1	73.437	B	B	H	H	H	H	B	H	H	B	B	H	H	B	B	B	B	H	B	B	H	B	B	B	B	B	H	B	B	H	B	H	H	B	H	H	B	B	B	H	B	H	H	H	H	B	B
Marker1698891	1	73.437	B	B	H	H	H	H	B	H	H	B	B	H	H	B	B	B	B	H	B	B	H	B	B	B	B	B	H	B	B	H	B	H	H	B	H	H	B	B	B	H	B	H	H	H	H	B	B
Marker3615771	1	73.437	B	B	H	H	H	H	B	H	H	B	B	H	H	B	B	B	B	H	B	B	H	B	B	B	B	B	H	B	B	H	B	H	H	B	H	H	B	B	B	H	B	H	H	H	H	B	B
Marker648296	1	73.437	B	B	H	H	H	H	B	H	H	B	B	H	H	B	B	B	B	H	B	B	H	B	B	B	B	B	H	B	B	H	B	H	H	B	H	H	B	B	B	H	B	H	H	H	H	B	B
Marker697794	1	73.437	B	B	H	H	H	H	B	H	H	B	B	H	H	B	B	B	B	H	B	B	H	B	B	B	B	B	H	B	B	H	B	H	H	B	H	H	B	B	B	H	B	H	H	H	H	B	B
Marker3367080	1	73.437	B	B	H	H	H	H	B	H	H	B	B	H	H	B	B	B	B	H	B	B	H	B	B	B	B	B	H	B	B	H	B	H	H	B	H	H	B	B	B	H	B	H	H	H	H	B	B
Marker2849510	1	73.437	B	B	H	H	H	H	B	H	H	B	B	H	H	B	B	B	B	H	B	B	H	B	B	B	B	B	H	B	B	H	B	H	H	B	H	H	B	B	B	H	B	H	H	H	H	B	B
Marker1365830	1	73.437	B	B	H	H	H	H	B	H	H	B	B	H	H	B	B	B	B	H	B	B	H	B	B	B	B	B	H	B	B	H	B	H	H	B	H	H	B	B	B	H	B	H	H	H	H	B	B
Marker2849552	1	73.437	B	B	H	H	H	H	B	H	H	B	B	H	H	B	B	B	B	H	B	B	H	B	B	B	B	B	H	B	B	H	B	H	H	B	H	H	B	B	B	H	B	H	H	H	H	B	B
Marker1405698	1	73.437	B	B	H	H	H	H	B	H	H	B	B	H	H	B	B	B	B	H	B	B	H	B	B	B	B	B	H	B	B	H	B	H	H	B	H	H	B	B	B	H	B	H	H	H	H	B	B
Marker327191	1	73.437	B	B	H	H	H	H	B	H	H	B	B	H	H	B	B	B	B	H	B	B	H	B	B	B	B	B	H	B	B	H	B	H	H	B	H	H	B	B	B	H	B	H	H	H	H	B	B
Marker3203679	1	73.437	B	B	H	H	H	H	B	H	H	B	B	H	H	B	B	B	B	H	B	B	H	B	B	B	B	B	H	B	B	H	B	H	H	B	H	H	B	B	B	H	B	H	H	H	H	B	B
Marker1066549	1	73.437	B	B	H	H	H	H	B	H	H	B	B	H	H	B	B	B	B	H	B	B	H	B	B	B	B	B	H	B	B	H	B	H	H	B	H	H	B	B	B	H	B	H	H	H	H	B	B
Marker2731679	1	73.437	B	B	H	H	H	H	B	H	H	B	B	H	H	B	B	B	B	H	B	B	H	B	B	B	B	B	H	B	B	H	B	H	H	B	H	H	B	B	B	H	B	H	H	H	H	B	B
Marker385279	1	73.437	B	B	H	H	H	H	B	H	H	B	B	H	H	B	B	B	B	H	B	B	H	B	B	B	B	B	H	B	B	H	B	H	H	B	H	H	B	B	B	H	B	H	H	H	H	B	B
Marker889061	1	73.437	B	B	H	H	H	H	B	H	H	B	B	H	H	B	B	B	B	H	B	B	H	B	B	B	B	B	H	B	B	H	B	H	H	B	H	H	B	B	B	H	B	H	H	H	H	B	B
Marker3447055	1	73.437	B	B	H	H	H	H	B	H	H	B	B	H	H	B	B	B	B	H	B	B	H	B	B	B	B	B	H	B	B	H	B	H	H	B	H	H	B	B	B	H	B	H	H	H	H	B	B
Marker1365821	1	73.437	B	B	H	H	H	H	B	H	H	B	B	H	H	B	B	B	B	H	B	B	H	B	B	B	B	B	H	B	B	H	B	H	H	B	H	H	B	B	B	H	B	H	H	H	H	B	B
Marker97673	1	73.437	B	B	H	H	H	H	B	H	H	B	B	H	H	B	B	B	B	H	B	B	H	B	B	B	B	B	H	B	B	H	B	H	H	B	H	H	B	B	B	H	B	H	H	H	H	B	B
Marker3516220	1	74.2123	B	B	H	H	H	H	B	H	H	B	B	H	H	B	B	B	B	H	B	B	H	B	B	B	B	B	H	B	B	H	B	H	H	B	H	H	B	B	B	H	B	H	H	H	H	B	B
Marker3223572	1	74.2123	B	B	H	H	H	H	B	H	H	B	B	H	H	B	B	B	B	H	B	B	H	B	B	B	B	B	H	B	B	H	B	H	H	B	H	H	B	B	B	H	B	H	H	H	H	B	B
Marker3715369	1	74.2123	B	B	H	H	H	H	B	H	H	B	B	H	H	B	B	B	B	H	B	B	H	B	B	B	B	B	H	B	B	H	B	H	H	B	H	H	B	B	B	H	B	H	H	H	H	B	B
Marker3663983	1	74.2123	B	B	H	H	H	H	B	H	H	B	B	H	H	B	B	B	B	H	B	B	H	B	B	B	B	B	H	B	B	H	B	H	H	B	H	H	B	B	B	H	B	H	H	H	H	B	B
Marker2097355	1	74.2123	B	B	H	H	H	H	B	H	H	B	B	H	H	B	B	B	B	H	B	B	H	B	B	B	B	B	H	B	B	H	B	H	H	B	H	H	B	B	B	H	B	H	H	H	H	B	B
Marker2164652	1	74.9816	B	B	H	H	H	H	B	H	H	B	B	H	H	B	B	B	B	H	B	B	H	B	B	B	B	B	H	B	B	H	B	H	H	B	H	H	B	B	B	H	B	H	H	H	H	B	B
Marker1249474	1	75.7568	B	B	H	H	H	*	B	H	H	B	B	H	H	B	B	B	B	H	B	B	H	B	B	B	B	B	H	B	B	H	B	H	H	B	H	H	B	B	B	H	B	H	H	H	H	B	B
Marker869393	1	75.7568	B	B	H	H	H	H	B	H	H	B	B	H	H	B	B	B	B	H	B	B	H	B	B	B	B	B	H	B	B	H	B	H	H	B	H	H	B	B	B	H	B	H	H	H	H	B	B
Marker1910284	1	76.5261	B	B	H	H	H	H	B	H	H	B	B	H	H	B	B	B	B	H	B	B	H	B	B	B	B	B	H	B	B	H	B	H	H	B	H	H	B	B	B	H	B	H	H	H	H	B	B
Marker2052496	1	78.0651	B	B	H	H	H	B	B	H	H	B	B	H	H	B	B	B	B	H	B	B	H	B	B	B	B	B	H	B	B	H	B	H	H	B	H	H	B	B	B	H	B	H	H	H	H	B	B
Marker312217	1	78.8344	B	B	H	H	H	B	B	H	H	B	B	H	H	B	B	B	B	H	B	B	H	B	B	B	B	B	H	B	B	H	B	H	H	B	H	H	B	B	B	H	B	H	H	H	H	B	B
Marker1319986	1	78.8344	B	B	H	H	H	B	B	H	H	B	B	H	H	B	B	B	B	H	B	B	H	B	B	B	B	B	H	B	B	H	B	H	H	B	H	H	B	B	B	H	B	H	H	H	H	B	B
Marker2917923	1	80.3853	B	B	H	H	H	B	B	H	H	B	B	B	H	B	B	B	B	H	B	B	H	B	B	B	B	B	H	B	B	H	B	H	H	B	H	H	B	B	B	H	B	H	H	H	H	B	B
Marker2642305	1	80.3853	B	B	H	H	H	B	B	H	H	B	B	B	H	B	B	B	B	H	B	B	H	B	B	B	B	B	H	B	B	H	B	H	H	B	H	H	B	B	B	H	B	H	H	H	H	B	B
Marker1470130	1	81.1666	B	B	H	H	H	B	B	H	H	B	B	B	H	B	B	B	B	*	B	B	H	B	B	B	B	B	H	B	B	H	B	H	H	B	H	H	B	B	B	H	B	H	H	H	H	B	B
Marker170107	1	81.1666	B	B	H	H	H	B	B	H	H	B	B	B	H	B	B	B	B	B	B	B	H	B	B	B	B	B	H	B	B	H	B	H	H	B	H	H	B	B	B	H	B	H	H	H	H	B	B
Marker788582	1	81.1666	B	B	H	H	H	B	B	H	H	B	B	H	H	B	B	B	B	B	B	B	H	B	B	B	B	B	H	B	B	H	B	H	H	B	H	H	B	B	B	H	B	H	H	H	H	B	B
Marker2174983	1	82.7544	B	B	H	H	H	B	B	H	H	B	B	H	H	B	B	B	B	B	B	B	H	B	B	B	B	B	H	B	B	H	B	H	H	B	H	H	B	B	B	H	B	H	H	H	H	B	B
Marker1533826	1	85.0999	B	B	H	H	H	B	B	H	H	B	B	H	H	B	B	B	B	B	B	B	H	B	B	B	B	B	H	B	B	H	B	H	H	B	H	H	B	B	B	H	B	H	H	H	H	B	B
Marker2454847	1	85.8873	B	B	H	H	H	B	B	H	H	B	B	H	H	B	B	B	B	B	B	B	H	B	B	B	B	B	H	B	B	H	B	H	H	B	H	H	B	B	B	H	B	H	H	H	H	B	B
Marker2971121	1	86.6811	B	B	H	H	H	B	B	H	H	B	B	H	H	B	B	B	B	H	B	B	H	B	B	B	B	B	H	B	B	H	B	H	H	B	H	H	B	B	B	H	B	H	H	H	H	B	B
Marker2786190	1	87.4748	B	B	H	H	H	B	B	H	H	B	B	H	H	B	B	B	B	H	B	B	H	B	B	B	B	B	H	B	B	H	B	H	H	B	H	H	B	B	B	H	B	H	H	H	H	B	B
Marker3341525	1	88.25	B	B	H	H	H	B	B	H	H	B	B	H	H	B	B	B	B	H	B	B	H	B	B	B	B	B	H	B	B	H	B	H	H	B	H	H	B	B	B	H	B	H	H	H	H	B	B
Marker3663929	1	89.0253	B	B	H	H	H	B	B	H	H	B	B	H	H	B	B	B	B	H	B	B	H	B	B	B	B	B	H	B	B	H	B	H	H	B	H	H	B	B	B	H	B	H	H	H	H	B	B
Marker1420264	1	89.7946	B	B	H	H	H	B	B	H	H	B	B	H	H	B	B	B	B	H	B	B	H	B	B	B	B	B	H	B	B	H	B	H	H	B	H	H	B	B	B	H	B	H	H	H	H	B	B
Marker2767086	1	90.5639	B	B	H	H	H	B	B	H	H	B	B	H	H	B	B	B	B	H	B	B	H	B	B	B	B	B	H	B	B	H	B	H	H	B	H	H	B	B	B	H	B	H	H	H	H	B	B
Marker1995806	1	90.5639	B	B	H	H	H	B	B	H	H	B	B	H	H	B	B	B	B	H	B	B	H	B	B	B	B	B	H	B	B	H	B	H	H	B	H	H	B	B	B	H	B	H	H	H	H	B	B
Marker1498413	1	90.5639	B	B	H	H	H	B	B	H	H	B	B	H	H	B	B	B	B	H	B	B	H	B	B	B	B	B	H	B	B	H	B	H	H	B	H	H	B	B	B	H	B	H	H	H	H	B	B
Marker869326	1	90.5639	B	B	H	H	H	B	B	H	H	B	B	H	H	B	B	B	B	H	B	B	H	B	B	B	B	B	H	B	B	H	B	H	H	B	H	H	B	B	B	H	B	H	H	H	H	B	B
Marker3116287	1	90.5639	B	B	H	H	H	B	B	H	H	B	B	H	H	B	B	B	B	H	B	B	H	B	B	B	B	B	H	B	B	H	B	H	H	B	H	H	B	B	B	H	B	H	H	H	H	B	B
Marker2297303	1	90.5639	B	B	H	H	H	B	B	H	H	B	B	H	H	B	B	B	B	H	B	B	H	B	B	B	B	B	H	B	B	H	B	H	H	B	H	H	B	B	B	H	B	H	H	H	H	B	B
Marker788526	1	90.5639	B	B	H	H	H	B	B	H	H	B	B	H	H	B	B	B	B	H	B	B	H	B	B	B	B	B	H	B	B	H	B	H	H	B	H	H	B	B	B	H	B	H	H	H	H	B	B
Marker832905	1	90.5639	B	B	H	H	H	B	B	H	H	B	B	H	H	B	B	B	B	H	B	B	H	B	B	B	B	B	H	B	B	H	B	H	H	B	H	H	B	B	B	H	B	H	H	H	H	B	B
Marker383259	1	90.5639	B	B	H	H	H	B	B	H	H	B	B	H	H	B	B	B	B	H	B	B	H	B	B	B	B	B	H	B	B	H	B	H	H	B	H	H	B	B	B	H	B	H	H	H	H	B	B
Marker427647	1	91.3332	B	B	H	H	H	B	B	H	H	B	B	H	H	B	B	B	B	H	B	B	H	B	B	B	B	B	H	B	B	H	B	H	H	B	H	H	B	B	B	H	B	H	H	H	H	B	B
Marker2775978	1	91.3332	B	B	H	H	H	B	B	H	H	B	B	H	H	B	B	B	B	H	B	B	H	B	B	B	B	B	H	B	B	H	B	H	H	B	H	H	B	B	B	H	B	H	H	H	H	B	B
Marker2624822	1	91.3332	B	B	H	H	H	B	B	H	H	B	B	H	H	B	B	B	B	H	B	B	H	B	B	B	B	B	H	B	B	H	B	H	H	B	H	H	B	B	B	H	B	H	H	H	H	B	B
Marker427640	1	91.3332	B	B	H	H	H	B	B	H	H	B	B	H	H	B	B	B	B	H	B	B	H	B	B	B	B	B	H	B	B	H	B	H	H	B	H	H	B	B	B	H	B	H	H	H	H	B	B
Marker3139846	1	91.3332	B	B	H	H	H	B	B	H	H	B	B	H	H	B	B	B	B	H	B	B	H	B	B	B	B	B	H	B	B	H	B	H	H	B	H	H	B	B	B	H	B	H	H	H	H	B	B
Marker546445	1	91.3332	B	B	H	H	H	B	B	H	H	B	B	H	H	B	B	B	B	H	B	B	H	B	B	B	B	B	H	B	B	H	B	H	H	B	H	H	B	B	B	H	B	H	H	H	H	B	B
Marker3471898	1	91.3332	B	B	H	H	H	B	B	H	H	B	B	H	H	B	B	B	B	H	B	B	H	B	B	B	B	B	H	B	B	H	B	H	H	B	H	H	B	B	B	H	B	H	H	H	H	B	B
Marker788546	1	91.3332	B	B	H	H	H	B	B	H	H	B	B	H	H	B	B	B	B	H	B	B	H	B	B	B	B	B	H	B	B	H	B	H	H	B	H	H	B	B	B	H	B	H	H	H	H	B	B
Marker1420335	1	91.3332	B	B	H	H	H	B	B	H	H	B	B	H	H	B	B	B	B	H	B	B	H	B	B	B	B	B	H	B	B	H	B	H	H	B	H	H	B	B	B	H	B	H	H	H	H	B	B
Marker869360	1	91.3332	B	B	H	H	H	B	B	H	H	B	B	H	H	B	B	B	B	H	B	B	H	B	B	B	B	B	H	B	B	H	B	H	H	B	H	H	B	B	B	H	B	H	H	H	H	B	B
Marker3710863	1	91.3332	B	B	H	H	H	B	B	H	H	B	B	H	H	B	B	B	B	H	B	B	H	B	B	B	B	B	H	B	B	H	B	H	H	B	H	H	B	B	B	H	B	H	H	H	H	B	B
Marker1899320	1	91.3332	B	B	H	H	H	B	B	H	H	B	B	H	H	B	B	B	B	H	B	B	H	B	B	B	B	B	H	B	B	H	B	H	H	B	H	H	B	B	B	H	B	H	H	H	H	B	B
Marker659529	1	91.3332	B	B	H	H	H	B	B	H	H	B	B	H	H	B	B	B	B	H	B	B	H	B	B	B	B	B	H	B	B	H	B	H	H	B	H	H	B	B	B	H	B	H	H	H	H	B	B
Marker293262	1	91.3332	B	B	H	H	H	B	B	H	H	B	B	H	H	B	B	B	B	H	B	B	H	B	B	B	B	B	H	B	B	H	B	H	H	B	H	H	B	B	B	H	B	H	H	H	H	B	B
Marker3223583	1	91.3332	B	B	H	H	H	B	B	H	H	B	B	H	H	B	B	B	B	H	B	B	H	B	B	B	B	B	H	B	B	H	B	H	H	B	H	H	B	B	B	H	B	H	H	H	H	B	B
Marker377044	1	91.3332	B	B	H	H	H	B	B	H	H	B	B	H	H	B	B	B	B	H	B	B	H	B	B	B	B	B	H	B	B	H	B	H	H	B	H	H	B	B	B	H	B	H	H	H	H	B	B
Marker329598	1	91.3332	B	B	H	H	H	B	B	H	H	B	B	H	H	B	B	B	B	H	B	B	H	B	B	B	B	B	H	B	B	H	B	H	H	B	H	H	B	B	B	H	B	H	H	H	H	B	B
Marker3582871	1	91.3332	B	B	H	H	H	B	B	H	H	B	B	H	H	B	B	B	B	H	B	B	H	B	B	B	B	B	H	B	B	H	B	H	H	B	H	H	B	B	B	H	B	H	H	H	H	B	B
Marker2626989	1	92.1025	B	B	H	H	H	B	B	H	H	B	B	H	H	B	B	B	B	H	B	B	H	B	B	B	B	B	H	B	B	H	B	H	H	B	H	H	B	B	B	H	B	H	H	H	H	B	B
Marker2049963	1	92.1025	B	B	H	H	H	B	B	H	H	B	B	H	H	B	B	B	B	H	B	B	H	B	B	B	B	B	H	B	B	H	B	H	H	B	H	H	B	B	B	H	B	H	H	H	H	B	B
Marker93893	1	92.8777	B	B	H	H	H	B	B	H	H	B	B	H	H	B	B	B	B	H	B	B	H	B	B	B	B	B	H	B	B	H	B	H	H	B	H	H	B	B	B	H	B	H	H	H	H	B	B
Marker477907	1	92.8777	B	B	H	H	H	B	B	H	H	B	B	H	H	B	B	B	B	H	B	B	H	B	B	B	B	B	H	B	B	H	B	H	H	B	H	H	B	B	B	H	B	H	H	H	H	B	B
Marker3388754	1	92.8777	B	B	H	H	H	B	B	H	H	B	B	H	H	B	B	B	B	H	B	B	H	B	B	B	B	B	H	B	B	H	B	H	H	B	H	H	B	B	B	H	B	H	H	H	H	B	B
Marker1749070	1	92.8777	B	B	H	H	H	B	B	H	H	B	B	H	H	B	B	B	B	H	B	B	H	B	B	B	B	B	H	B	B	H	B	H	H	B	H	H	B	B	B	H	B	H	H	H	H	B	B
Marker3637412	1	92.8777	B	B	H	H	H	B	B	H	H	B	B	H	H	B	B	B	B	H	B	B	H	B	B	B	B	B	H	B	B	H	B	H	H	B	H	H	B	B	B	H	B	H	H	H	H	B	B
Marker1064992	1	92.8777	B	B	H	H	H	B	B	H	H	B	B	H	H	B	B	B	B	H	B	B	H	B	B	B	B	B	H	B	B	H	B	H	H	B	H	H	B	B	B	H	B	H	H	H	H	B	B
Marker2697710	1	92.8777	B	B	H	H	H	B	B	H	H	B	B	H	H	B	B	B	B	H	B	B	H	B	B	B	B	B	H	B	B	H	B	H	H	B	H	H	B	B	B	H	B	H	H	H	H	B	B
Marker3710876	1	92.8777	B	B	H	H	H	B	B	H	H	B	B	H	H	B	B	B	B	H	B	B	H	B	B	B	B	B	H	B	B	H	B	H	H	B	H	H	B	B	B	H	B	H	H	H	H	B	B
Marker474369	1	92.8777	B	B	H	H	H	B	B	H	H	B	B	H	H	B	B	B	B	H	B	B	H	B	B	B	B	B	H	B	B	H	B	H	H	B	H	H	B	B	B	H	B	H	H	H	H	B	B
Marker3172309	1	93.653	B	B	H	H	H	B	B	H	H	B	B	H	H	B	B	B	B	H	B	B	H	B	B	B	B	B	H	B	B	H	B	H	H	B	H	H	B	B	B	H	B	H	H	H	H	B	B
Marker2778988	1	95.216	B	B	H	H	H	B	B	H	H	B	B	H	H	B	B	B	B	H	B	B	H	B	B	B	B	B	H	B	B	H	B	H	H	B	H	H	B	B	B	H	B	H	H	H	H	B	B
Marker2078608	1	95.216	B	B	H	H	H	B	B	H	H	B	B	H	H	B	B	B	B	H	B	B	H	B	B	B	B	B	H	B	B	H	B	H	H	B	H	H	B	B	B	H	B	H	H	H	H	B	B
Marker1145369	1	95.216	B	B	H	H	H	B	B	H	H	B	B	H	H	B	B	B	B	H	B	B	H	B	B	B	B	B	H	B	B	H	B	H	H	B	H	H	B	B	B	H	B	H	H	H	H	B	B
Marker2791301	1	95.216	B	B	H	H	H	B	B	H	H	B	B	H	H	B	B	B	B	H	B	B	H	B	B	B	B	B	H	B	B	H	B	H	H	B	H	H	B	B	B	H	B	H	H	H	H	B	B
Marker3352850	1	95.9973	B	B	H	H	H	B	B	H	H	B	B	H	H	B	B	B	B	H	B	B	H	B	B	B	B	B	H	B	B	H	B	H	H	B	H	H	B	B	B	H	B	H	H	H	H	B	B
Marker1080606	1	98.3428	B	B	H	H	H	B	B	H	H	B	B	H	H	B	B	B	B	H	B	B	H	B	B	B	B	B	H	B	B	H	B	H	H	B	H	H	B	B	B	H	B	H	H	H	H	B	B
Marker1488555	1	98.3428	B	B	H	H	H	B	B	H	H	B	B	H	H	B	B	B	B	H	B	B	H	B	B	B	B	B	H	B	B	H	B	H	H	B	H	H	B	B	B	H	B	H	H	H	H	B	B
Marker976028	1	98.3428	B	B	H	H	H	B	B	H	H	B	B	H	H	B	B	B	B	H	B	B	H	B	B	B	B	B	H	B	B	H	B	H	H	B	H	H	B	B	B	H	B	H	H	H	H	B	B
Marker2897873	1	99.9058	B	B	B	H	H	B	B	H	B	B	B	H	H	B	B	B	B	H	B	B	H	B	B	B	B	B	H	B	B	H	B	H	H	B	H	H	B	B	B	H	B	H	H	H	H	B	B
Marker2547905	1	99.9058	B	B	B	H	H	B	B	H	B	B	B	H	H	B	B	B	B	H	B	B	H	B	B	B	B	B	H	B	B	H	B	H	H	B	H	H	B	B	B	H	B	H	H	H	H	B	B
Marker1532605	1	99.9058	B	B	H	H	H	B	B	H	B	B	B	H	H	B	B	B	B	H	B	B	H	B	B	B	B	B	H	B	B	H	B	H	H	B	H	H	B	B	B	H	B	H	H	H	H	B	B
Marker3645835	1	99.9058	B	B	H	H	H	B	B	H	B	B	B	H	H	B	B	B	B	H	B	B	H	B	B	B	B	B	H	B	B	H	B	H	H	B	H	H	B	B	B	H	B	H	H	H	H	B	B
Marker2465350	1	99.9058	B	B	H	H	H	B	B	H	B	B	B	H	H	B	B	B	B	H	B	B	H	B	B	B	B	B	H	B	B	H	B	H	H	B	H	H	B	B	B	H	B	H	H	H	H	B	B
Marker1227649	1	100.681	B	B	H	H	H	B	B	H	B	B	B	H	H	B	B	B	B	H	B	B	H	B	B	B	B	B	H	B	B	H	B	H	H	B	H	H	B	B	B	H	B	H	H	H	H	B	B
Marker3216877	1	100.681	B	B	B	H	H	B	B	H	B	B	B	H	H	B	B	B	B	H	B	B	H	B	B	B	B	B	H	B	B	H	B	H	H	B	H	H	B	B	B	H	B	B	H	H	H	B	B
Marker758948	1	102.244	B	B	B	H	H	B	B	H	B	B	B	H	H	B	B	B	B	H	B	B	H	B	B	B	B	B	H	B	B	H	B	H	H	B	H	H	B	B	B	H	B	B	H	H	H	B	B
Marker2331746	1	102.244	B	B	B	H	H	B	B	H	B	B	B	H	H	B	B	B	B	H	B	B	H	B	B	B	B	B	H	B	B	H	B	H	H	B	H	H	B	B	B	H	B	B	H	H	H	B	B
Marker2547976	1	102.244	B	B	B	H	H	B	B	H	B	B	B	H	H	B	B	B	B	H	B	B	H	B	B	B	B	B	H	B	B	H	B	H	H	B	H	H	B	B	B	H	B	B	H	H	H	B	B
Marker1925474	1	102.244	B	B	B	H	H	B	B	H	B	B	B	H	H	B	B	B	B	H	B	B	H	B	B	B	B	B	H	B	B	H	B	H	H	B	H	H	B	B	B	H	B	B	H	H	H	B	B
Marker2001400	1	102.244	B	B	B	H	H	B	B	H	B	B	B	H	H	B	B	B	B	H	B	B	H	B	B	B	B	B	H	B	B	H	B	H	H	B	H	H	B	B	B	H	B	B	H	H	H	B	B
Marker1845392	1	103.8446	B	B	B	H	H	B	B	H	B	B	B	H	H	B	B	B	B	H	B	B	H	B	B	B	B	B	H	B	B	H	B	H	H	B	H	H	B	B	B	H	B	B	H	H	H	B	B
Marker1845262	1	105.4324	B	B	B	H	H	B	B	H	B	B	B	H	H	B	B	B	B	H	B	B	H	B	B	B	B	B	H	B	B	H	B	H	H	B	H	H	B	B	B	H	B	B	H	H	H	B	B
Marker3106224	1	106.2325	B	B	B	H	H	B	B	H	B	B	B	H	H	B	B	B	B	H	B	B	H	B	B	B	B	B	H	B	B	H	B	H	H	B	H	H	B	B	B	H	B	B	H	H	H	B	B
Marker1333010	1	107.039	B	B	B	H	H	B	B	H	B	B	B	H	H	B	B	B	B	H	B	B	H	B	B	B	B	B	H	B	B	H	B	H	H	B	H	H	B	B	B	H	B	B	H	H	H	B	B
Marker336219	1	108.6143	B	B	B	H	H	B	B	H	B	B	B	H	H	B	B	B	B	H	B	B	H	B	B	B	B	B	H	B	B	H	B	H	H	B	H	H	B	B	B	H	B	B	H	H	H	B	B
Marker2734624	1	109.3896	B	B	B	H	H	B	B	H	B	B	B	H	H	B	B	B	B	H	B	B	H	B	B	B	B	B	H	B	B	H	B	H	H	B	H	H	B	B	B	H	B	B	H	H	H	B	B
Marker3658510	1	109.3896	B	B	B	*	H	B	B	H	B	B	B	H	H	B	B	B	B	H	B	B	H	B	B	B	B	B	H	B	B	H	B	H	H	B	H	H	B	B	B	H	B	B	H	H	H	B	B
Marker2638782	1	109.3896	B	B	B	B	H	B	B	H	B	B	B	H	H	B	B	B	B	H	B	B	H	B	B	B	B	B	H	B	B	H	B	H	H	B	H	H	B	B	B	H	B	B	H	H	H	B	B
Marker3449038	1	110.1896	B	B	B	B	H	B	B	H	B	B	B	H	H	B	B	B	B	H	B	B	H	B	B	B	B	B	H	B	B	H	B	H	H	B	H	H	B	B	B	H	B	B	H	H	H	B	B
Marker2880118	1	112.5724	B	B	B	H	H	B	B	H	B	B	B	H	H	B	B	B	B	H	B	B	H	B	B	B	B	B	H	B	B	H	B	H	H	B	H	H	B	B	B	H	B	B	H	H	H	B	B
Marker1340118	1	112.5724	B	B	B	H	H	B	B	H	B	B	B	H	H	B	B	B	B	H	B	B	H	B	B	B	B	B	H	B	B	H	B	H	H	B	H	H	B	B	B	H	B	B	H	H	H	B	B
Marker823907	1	112.5724	B	B	B	H	H	B	B	H	B	B	B	H	H	B	B	B	B	H	B	B	H	B	B	B	B	B	H	B	B	H	B	H	H	B	H	H	B	B	B	H	B	B	B	H	H	B	B
Marker3532594	1	112.5724	B	B	B	H	H	B	B	H	B	B	B	H	H	B	B	B	B	H	B	B	H	B	B	B	B	B	H	B	B	H	B	H	H	B	H	H	B	B	B	H	B	B	*	H	H	B	B
Marker735653	1	112.5724	B	B	B	H	H	B	B	H	B	B	B	H	H	B	B	B	B	H	B	B	H	B	B	B	B	B	H	B	B	H	B	H	H	B	B	H	B	B	B	H	B	B	H	H	H	B	B
Marker1484431	1	112.5724	B	B	B	H	H	B	B	H	*	B	B	H	H	B	B	B	B	H	B	B	H	B	B	B	B	B	H	B	B	H	B	H	H	B	B	H	B	B	B	H	B	B	H	H	H	B	B
Marker1548853	1	112.5724	B	B	B	H	H	B	B	H	B	B	B	H	H	B	B	B	B	H	B	B	H	B	B	B	B	B	H	B	B	H	B	H	H	B	B	H	B	B	B	H	B	B	B	H	H	B	B
Marker406356	1	112.5724	B	B	B	H	H	B	B	H	B	B	B	H	H	B	B	B	B	H	B	B	H	B	B	B	B	B	H	B	B	H	B	H	H	B	*	H	B	B	B	H	B	B	B	H	H	B	B
Marker3292876	1	112.5724	B	B	B	H	H	B	B	H	H	B	B	H	H	B	B	B	B	H	B	B	H	B	B	B	B	B	H	B	B	H	B	H	H	B	H	H	B	B	B	H	B	B	B	H	H	B	B
Marker667345	1	112.5724	B	B	B	H	H	B	B	H	H	B	B	H	H	B	B	B	B	H	B	B	H	B	B	B	B	B	H	B	B	H	B	H	H	B	H	H	B	B	B	H	B	B	H	H	H	B	B
Marker35881	1	112.5724	B	B	H	H	H	B	B	H	B	B	B	H	H	B	B	B	B	H	B	B	H	B	B	B	B	B	H	B	B	H	B	H	H	B	H	H	B	B	B	H	B	H	H	H	H	B	B
Marker1313180	1	113.3476	B	B	H	H	H	B	B	H	B	B	B	H	H	B	B	B	B	H	B	B	H	B	B	B	B	B	H	B	B	H	B	H	H	B	H	H	B	B	B	H	B	H	H	H	H	B	B
Marker1574914	1	113.3476	B	B	H	H	H	B	B	H	B	B	B	H	H	B	B	B	B	H	B	B	H	B	B	B	B	B	H	B	B	H	B	H	H	B	H	H	B	B	B	H	B	H	H	H	H	B	B
Marker2006175	1	113.3476	B	B	H	H	H	B	B	H	B	B	B	H	H	B	B	B	B	H	B	B	H	B	B	B	B	B	H	B	B	H	B	H	H	B	H	H	B	B	B	H	B	H	H	H	H	B	B
Marker3422381	1	113.3476	B	B	H	H	H	B	B	H	B	B	B	H	H	B	B	B	B	H	B	B	H	B	B	B	B	B	H	B	B	H	B	H	H	B	H	H	B	B	B	H	B	H	H	H	H	B	B
Marker2792004	1	113.3476	B	B	H	H	H	B	B	H	B	B	B	H	H	B	B	B	B	H	B	B	H	B	B	B	B	B	H	B	B	H	B	H	H	B	H	H	B	B	B	H	B	H	H	H	H	B	B
Marker2842534	1	113.3476	B	B	H	H	H	B	B	H	B	B	B	H	H	B	B	B	B	H	B	B	H	B	B	B	B	B	H	B	B	H	B	H	H	B	H	H	B	B	B	H	B	H	H	H	H	B	B
Marker1136284	1	113.3476	B	B	H	H	H	B	B	H	B	B	B	H	H	B	B	B	B	H	B	B	H	B	B	B	B	B	H	B	B	H	B	H	H	B	H	H	B	B	B	H	B	H	H	H	H	B	B
Marker3422491	1	113.3476	B	B	H	H	H	B	B	H	B	B	B	H	H	B	B	B	B	H	B	B	H	B	B	B	B	B	H	B	B	H	B	H	H	B	H	H	B	B	B	H	B	H	H	H	H	B	B
Marker1191126	1	113.3476	B	B	H	H	H	B	B	H	B	B	B	H	H	B	B	B	B	H	B	B	H	B	B	B	B	B	H	B	B	H	B	H	H	B	B	H	B	B	B	H	B	H	H	H	H	B	B
Marker2015862	1	113.3476	B	B	H	H	H	B	B	H	B	B	B	H	H	B	B	B	B	H	B	B	H	B	B	B	B	B	H	B	B	H	B	H	H	B	B	H	B	B	B	H	B	H	H	H	H	B	B
Marker3185445	1	113.3476	B	B	H	H	H	B	B	H	B	B	B	H	H	B	B	B	B	H	B	B	H	B	B	B	B	B	H	B	B	H	B	H	H	B	B	H	B	B	B	H	B	H	H	H	H	B	B
Marker6600	1	113.3476	B	B	H	H	H	B	B	H	B	B	B	H	H	B	B	B	B	H	B	B	H	B	B	B	B	B	H	B	B	H	B	H	H	B	B	H	B	B	B	H	B	H	H	H	H	B	B
Marker2662836	1	113.3476	B	B	H	H	H	B	B	H	B	B	B	H	H	B	B	B	B	H	B	B	H	B	B	B	B	B	H	B	B	H	B	H	H	B	B	H	B	B	B	H	B	H	H	H	H	B	B
Marker2096973	1	113.3476	B	B	H	H	H	B	B	H	B	B	B	H	H	B	B	B	B	H	B	B	H	B	B	B	B	B	H	B	B	H	B	H	H	B	B	H	B	B	B	H	B	H	H	H	H	B	B
Marker1247436	1	113.3476	B	B	H	H	H	B	B	H	B	B	B	H	H	B	B	B	B	H	B	B	H	B	B	B	B	B	H	B	B	H	B	H	H	B	B	H	B	B	B	H	B	H	H	H	H	B	B
Marker2015915	1	113.3476	B	B	H	H	H	B	B	H	B	B	B	H	H	B	B	B	B	H	B	B	H	B	B	B	B	B	H	B	B	H	B	H	H	B	B	H	B	B	B	H	B	H	H	H	H	B	B
Marker1365957	1	114.1229	B	B	H	H	H	B	B	H	B	B	B	H	H	B	B	B	B	H	B	B	H	B	B	B	B	B	H	B	B	H	B	H	H	B	H	H	B	B	B	H	B	H	H	H	H	B	B
Marker3027684	1	114.1229	B	B	H	H	H	B	B	H	B	B	B	H	H	B	B	B	B	H	B	B	H	B	B	B	B	B	H	B	B	H	B	H	H	B	H	H	B	B	B	H	B	H	H	H	H	B	B
Marker1365950	1	114.1229	B	B	H	H	H	B	B	H	B	B	B	H	H	B	B	B	B	H	B	B	H	B	B	B	B	B	H	B	B	H	B	H	H	B	H	H	B	B	B	H	B	H	H	H	H	B	B
Marker1396855	1	114.1229	B	B	H	H	H	B	B	H	B	B	B	H	H	B	B	B	B	H	B	B	H	B	B	B	B	B	H	B	B	H	B	H	H	B	H	H	B	B	B	H	B	H	H	H	H	B	B
Marker2470489	1	115.6618	B	B	H	H	H	B	B	H	B	B	B	H	H	B	B	B	B	H	B	B	H	B	B	B	B	B	H	B	B	H	B	H	H	B	H	H	B	B	B	H	B	H	H	H	H	B	B
Marker1638052	1	115.6618	B	B	H	H	H	B	B	H	B	B	B	H	H	B	B	B	B	H	B	B	H	B	B	B	B	B	H	B	B	H	B	H	H	B	H	H	B	B	B	H	B	H	H	H	H	B	B
Marker2053217	1	115.6618	B	B	B	H	H	B	B	H	B	B	B	H	H	B	B	B	B	H	B	B	H	B	B	B	B	B	H	B	B	H	B	H	H	B	H	H	B	B	B	H	B	H	H	H	H	B	B
Marker391791	1	115.6618	B	B	B	H	H	B	B	H	B	B	B	H	H	B	B	B	B	H	B	B	H	B	B	B	B	B	H	B	B	H	B	H	H	B	H	H	B	B	B	H	B	H	H	H	H	B	B
Marker1596796	1	115.6618	B	B	H	H	H	B	B	H	B	B	B	H	H	B	B	B	B	H	B	B	H	B	B	B	B	B	H	B	B	H	B	H	H	B	H	H	B	B	B	H	B	H	H	H	H	B	B
Marker2470658	1	115.6618	B	B	H	H	H	B	B	H	B	B	B	H	H	B	B	B	B	H	B	B	H	B	B	B	B	B	H	B	B	H	B	H	H	B	H	H	B	B	B	H	B	H	H	H	H	B	B
Marker768337	1	115.6618	B	B	H	H	H	B	B	H	B	B	B	H	H	B	B	B	B	H	B	B	H	B	B	B	B	B	H	B	B	H	B	H	H	B	H	H	B	B	B	H	B	H	H	H	H	B	B
Marker1596772	1	116.4493	B	B	H	H	H	B	B	H	H	B	B	H	H	B	B	B	B	H	B	B	H	B	B	B	B	B	H	B	B	H	B	H	H	B	H	H	B	B	B	H	B	H	H	H	H	B	B
Marker2742233	1	116.4493	B	B	H	H	H	B	B	H	H	B	B	H	H	B	B	B	B	H	B	B	H	B	B	B	B	B	H	B	B	H	B	H	H	B	H	H	B	B	B	H	B	H	H	H	H	B	B
Marker2015944	1	116.4493	B	B	H	H	H	B	B	H	H	B	B	H	H	B	B	B	B	H	B	B	H	B	B	B	B	B	H	B	B	H	B	H	H	B	H	H	B	B	B	H	B	H	H	H	H	B	B
Marker2053234	1	116.4493	B	B	H	H	H	B	B	H	H	B	B	H	H	B	B	B	B	H	B	B	H	B	B	B	B	B	H	B	B	H	B	H	H	B	H	H	B	B	B	H	B	H	H	H	H	B	B
Marker2135442	1	116.4493	B	B	H	H	H	B	B	H	H	B	B	H	H	B	B	B	B	H	B	B	H	B	B	B	B	B	H	B	B	H	B	H	H	B	H	H	B	B	B	H	B	H	H	H	H	B	B
Marker147776	1	116.4493	B	B	H	H	H	B	B	H	H	B	B	H	H	B	B	B	B	H	B	B	H	B	B	B	B	B	H	B	B	H	B	H	H	B	H	H	B	B	B	H	B	H	H	H	H	B	B
Marker2053230	1	116.4493	B	B	H	H	H	B	B	H	H	B	B	H	H	B	B	B	B	H	B	B	H	B	B	B	B	B	H	B	B	H	B	H	H	B	H	H	B	B	B	H	B	H	H	H	H	B	B
Marker1845061	1	116.4493	B	B	H	H	H	B	B	H	H	B	B	H	H	B	B	B	B	H	B	B	H	B	B	B	B	B	H	B	B	H	B	H	H	B	H	H	B	B	B	H	B	H	H	H	H	B	B
Marker2495746	1	116.4493	B	B	H	H	H	B	B	H	H	B	B	H	H	B	B	B	B	H	B	B	H	B	B	B	B	B	H	B	B	H	B	H	H	B	H	H	B	B	B	H	B	H	H	H	H	B	B
Marker1808136	1	116.4493	B	B	H	H	H	B	B	H	H	B	B	H	H	B	B	B	B	H	B	B	H	B	B	B	B	B	H	B	B	H	B	H	H	B	H	H	B	B	B	H	B	H	H	H	H	B	B
Marker1921839	1	116.4493	B	B	H	H	H	B	B	H	H	B	B	H	H	B	B	B	B	H	B	B	H	B	B	B	B	B	H	B	B	H	B	H	H	B	H	H	B	B	B	H	B	H	H	H	H	B	B
Marker3449059	1	116.4493	B	B	H	H	H	B	B	H	H	B	B	H	H	B	B	B	B	H	B	B	H	B	B	B	B	B	H	B	B	H	B	B	H	B	H	H	B	B	B	H	B	H	H	H	H	B	B
Marker336062	1	116.4493	B	B	H	H	H	B	B	H	H	B	B	H	H	B	B	B	B	H	B	B	H	B	B	B	B	B	H	B	B	H	B	B	H	B	H	H	B	B	B	H	B	H	H	H	H	B	B
Marker374880	1	116.4493	B	B	H	H	H	B	B	H	H	B	B	H	H	B	B	B	B	H	B	B	H	B	B	B	B	B	H	B	B	H	B	B	H	B	H	H	B	B	B	H	B	H	H	H	H	B	B
Marker3497002	1	116.4493	B	B	H	H	H	B	B	H	H	B	B	H	H	B	B	B	B	H	B	B	H	B	B	B	B	B	H	B	B	H	B	B	H	B	H	H	B	B	B	H	B	H	H	H	H	B	B
Marker2039911	1	116.4493	B	B	H	H	H	B	B	H	H	B	B	H	H	B	B	B	B	H	B	B	H	B	B	B	B	B	H	B	B	H	B	H	H	B	H	H	B	B	B	H	B	H	H	H	H	B	B
Marker622036	1	116.4493	B	B	H	H	H	B	B	H	H	B	B	H	H	B	B	B	B	H	B	B	H	B	B	B	B	B	H	B	B	H	B	H	H	B	H	H	B	B	B	H	B	H	H	H	H	B	B
Marker2476370	1	116.4493	B	B	H	H	H	B	B	H	H	B	B	H	H	B	B	B	B	H	B	B	H	B	B	B	B	B	H	B	B	H	B	H	H	B	H	H	B	B	B	H	B	H	H	H	H	B	B
Marker2495716	1	116.4493	B	B	H	H	H	B	B	H	H	B	B	H	H	B	B	B	B	H	B	B	H	B	B	B	B	B	H	B	B	H	B	H	H	B	H	H	B	B	B	H	B	H	H	H	H	B	B
Marker3422339	1	117.2246	B	B	H	H	H	B	B	H	H	B	B	H	H	B	B	B	B	H	B	B	H	B	B	B	B	B	H	B	B	H	B	H	H	B	H	H	B	B	B	H	B	H	H	H	H	B	B
Marker2848093	1	117.2246	B	B	H	H	H	B	B	H	H	B	B	H	H	B	B	B	B	H	B	B	H	B	B	B	B	B	H	B	B	H	B	H	H	B	H	H	B	B	B	H	B	H	H	H	H	B	B
Marker2638898	1	117.9939	B	B	H	H	H	B	B	H	H	B	B	H	H	B	B	B	B	H	B	B	H	B	B	B	B	B	H	B	B	H	B	H	H	B	H	H	B	B	B	H	B	H	H	H	H	B	B
Marker2908967	1	118.7691	B	B	H	H	H	B	B	H	H	B	B	H	H	B	B	B	B	H	B	B	H	B	B	B	B	B	H	B	B	H	B	H	H	B	H	H	B	B	B	H	B	H	H	H	H	B	B
Marker1113404	1	118.7691	B	B	H	H	H	B	B	H	H	B	B	H	H	B	B	B	B	H	B	B	H	B	B	B	B	B	H	B	B	H	B	H	H	B	H	H	B	B	B	H	B	H	H	H	H	B	B
Marker2088054	1	118.7691	B	B	H	H	H	B	B	H	H	B	B	H	H	B	B	B	B	H	B	B	H	B	B	B	B	B	H	B	B	H	B	H	H	B	H	H	B	B	B	H	B	H	H	H	H	B	B
Marker2761447	1	118.7691	B	B	B	H	H	B	B	H	B	B	B	H	H	B	B	B	B	H	B	B	H	B	B	B	B	B	H	B	B	H	B	H	H	B	H	H	B	B	B	H	B	H	H	H	H	B	B
Marker392599	1	118.7691	B	B	B	H	H	B	B	H	B	B	B	H	H	B	B	B	B	H	B	B	H	B	B	B	B	B	H	B	B	H	B	H	H	B	H	H	B	B	B	H	B	H	H	H	H	B	B
Marker1178484	1	118.7691	B	B	B	H	H	B	B	H	B	B	B	H	H	B	B	B	B	H	B	B	H	B	B	B	B	B	H	B	B	H	B	H	H	B	H	H	B	B	B	H	B	H	H	H	H	B	B
Marker116158	1	118.7691	B	B	B	H	H	B	B	H	B	B	B	H	H	B	B	B	B	H	B	B	H	B	B	B	B	B	H	B	B	H	B	H	H	B	H	H	B	B	B	H	B	H	H	H	H	B	B
Marker295400	1	118.7691	B	B	B	H	H	B	B	H	B	B	B	H	H	B	B	B	B	H	B	B	H	B	B	B	B	B	H	B	B	H	B	H	H	B	H	H	B	B	B	H	B	H	H	H	H	B	B
Marker329513	1	118.7691	B	B	B	H	H	B	B	H	B	B	B	H	H	B	B	B	B	H	B	B	H	B	B	B	B	B	H	B	B	H	B	H	H	B	H	H	B	B	B	H	B	H	H	H	H	B	B
Marker2570913	1	118.7691	B	B	B	H	H	B	B	H	B	B	B	H	H	B	B	B	B	H	B	B	H	B	B	B	B	B	H	B	B	H	B	H	H	B	H	H	B	B	B	H	B	H	H	H	H	B	B
Marker827996	1	118.7691	B	B	B	H	H	B	B	H	B	B	B	H	H	B	B	B	B	H	B	B	H	B	B	B	B	B	H	B	B	H	B	H	H	B	H	H	B	B	B	H	B	H	H	H	H	B	B
Marker2880149	1	118.7691	B	B	B	H	H	B	B	H	B	B	B	H	H	B	B	B	B	H	B	B	H	B	B	B	B	B	H	B	B	H	B	H	H	B	H	H	B	B	B	H	B	H	H	H	H	B	B
Marker862770	1	118.7691	B	B	B	H	H	B	B	H	B	B	B	H	H	B	B	B	B	H	B	B	H	B	B	B	B	B	H	B	B	H	B	H	H	B	H	H	B	B	B	H	B	H	H	H	H	B	B
Marker2951071	1	118.7691	B	B	B	H	H	B	B	H	B	B	B	H	H	B	B	B	B	H	B	B	H	B	B	B	B	B	H	B	B	H	B	H	H	B	H	H	B	B	B	H	B	H	H	H	H	B	B
Marker510310	1	118.7691	B	B	B	H	H	B	B	H	B	B	B	H	H	B	B	B	B	H	B	B	H	B	B	B	B	B	H	B	B	H	B	H	H	B	H	H	B	B	B	H	B	H	H	H	H	B	B
Marker3531421	1	118.7691	B	B	B	H	H	B	B	H	B	B	B	H	H	B	B	B	B	H	B	B	H	B	B	B	B	B	H	B	B	H	B	H	H	B	H	H	B	B	B	H	B	H	H	H	H	B	B
Marker2458753	1	118.7691	B	B	B	H	H	B	B	H	B	B	B	H	H	B	B	B	B	H	B	B	H	B	B	B	B	B	H	B	B	H	B	H	H	B	H	H	B	B	B	H	B	H	H	H	H	B	B
Marker3453435	1	119.5384	B	B	B	H	H	B	B	H	B	B	B	H	H	B	B	B	B	H	B	B	H	B	B	B	B	B	H	B	B	H	B	H	H	B	H	H	B	B	B	H	B	H	H	H	H	B	B
Marker3263806	1	119.5384	B	B	B	H	H	B	B	H	B	B	B	H	H	B	B	B	B	H	B	B	H	B	B	B	B	B	H	B	B	H	B	H	H	B	H	H	B	B	B	H	B	H	H	H	H	B	B
Marker3382601	1	119.5384	B	B	B	H	H	B	B	H	B	B	B	H	H	B	B	B	B	H	B	B	H	B	B	B	B	B	H	B	B	H	B	H	H	B	H	H	B	B	B	H	B	H	H	H	H	B	B
Marker1855970	1	120.3137	B	B	B	H	H	B	B	H	B	B	B	H	H	B	B	B	B	H	B	B	H	B	B	B	B	B	H	B	B	H	B	H	H	B	H	H	B	B	B	H	B	H	H	H	H	B	B
Marker1926017	1	120.3137	B	B	B	H	H	B	B	H	B	B	B	H	H	B	B	B	B	H	B	B	H	B	B	B	B	B	H	B	B	H	B	H	H	B	H	H	B	B	B	H	B	H	H	H	H	B	B
Marker1529034	1	121.083	B	B	B	H	H	B	B	H	B	B	B	H	H	B	B	B	B	H	B	B	H	B	B	B	B	B	H	B	B	H	B	H	H	B	H	H	B	B	B	H	B	H	H	H	H	B	B
Marker2641034	1	121.083	B	B	B	H	H	B	B	H	B	B	B	H	H	B	B	B	B	H	B	B	H	B	B	B	B	B	H	B	B	H	B	H	H	B	H	H	B	B	B	H	B	H	H	H	H	B	B
Marker2746097	1	121.8523	B	B	B	H	H	B	B	H	B	B	B	H	H	B	B	B	B	H	B	B	H	B	B	B	B	B	H	B	B	H	B	H	H	B	H	H	B	B	B	H	B	H	H	H	H	B	B
Marker3071069	1	122.6216	B	B	B	H	H	B	B	H	B	B	B	H	H	B	B	B	B	H	B	B	H	B	B	B	B	B	H	B	B	H	B	H	H	B	H	H	B	B	B	H	B	H	H	H	H	B	B
Marker3228368	1	123.3908	B	B	B	H	H	B	B	H	B	B	B	H	H	B	B	B	B	H	B	B	H	B	B	B	B	B	H	B	B	H	B	H	H	B	H	H	B	B	B	H	B	H	H	H	H	B	B
Marker2559189	1	123.3908	B	B	B	H	H	B	B	H	B	B	B	H	H	B	B	B	B	H	B	B	H	B	B	B	B	B	H	B	B	H	B	H	H	B	H	H	B	B	B	H	B	H	H	H	H	B	B
Marker253429	1	123.3908	B	B	B	H	H	B	B	H	B	B	B	H	H	B	B	B	B	H	B	B	H	B	B	B	B	B	H	B	B	H	B	H	H	B	H	H	B	B	B	H	B	H	H	H	H	B	B
Marker320217	1	124.9298	B	B	B	H	H	B	B	H	B	B	B	H	H	B	B	B	B	H	B	B	B	B	B	B	B	B	H	B	B	H	B	H	H	B	H	H	B	B	B	H	B	H	H	H	H	B	B
Marker2843560	1	126.4687	B	B	B	H	H	B	B	H	B	B	B	H	H	B	B	B	B	H	B	B	B	B	B	B	B	B	H	B	B	H	B	H	H	B	H	H	B	B	B	H	B	H	H	H	H	B	B
Marker1609792	1	127.238	B	B	B	H	H	B	B	H	B	B	B	H	H	B	B	B	B	H	B	B	B	B	B	B	B	B	H	B	B	H	B	H	H	B	H	H	B	B	B	H	B	H	H	H	H	B	B
Marker2967661	1	127.238	B	B	B	H	H	B	B	H	B	B	B	H	H	B	B	B	B	H	B	B	B	B	B	B	B	B	H	B	B	H	B	H	H	B	H	H	B	B	B	H	B	H	H	H	H	B	B
Marker2068318	1	127.238	B	B	B	H	H	B	B	H	B	B	B	H	H	B	B	B	B	H	B	B	B	B	B	B	B	B	H	B	B	H	B	H	H	B	H	H	B	B	B	H	B	H	H	H	H	B	B
Marker3137195	1	127.238	B	B	H	H	H	B	B	H	B	B	B	H	H	B	B	B	B	H	B	B	H	B	B	B	B	B	H	B	B	H	B	H	H	B	H	H	B	B	B	H	B	H	H	H	H	B	B
Marker2182100	1	127.238	B	B	H	H	H	B	B	H	B	B	B	H	H	B	B	B	B	H	B	B	H	B	B	B	B	B	H	B	B	H	B	H	H	B	H	H	B	B	B	H	B	H	H	H	H	B	B
Marker1112042	1	127.238	B	B	H	H	H	B	B	H	B	B	B	H	H	B	B	B	B	H	B	B	H	B	B	B	B	B	H	B	B	H	B	H	H	B	H	H	B	B	B	H	B	H	H	H	H	B	B
Marker521301	1	127.238	B	B	H	H	H	B	B	H	B	B	B	H	H	B	B	B	B	H	B	B	H	B	B	B	B	B	H	B	B	H	B	H	H	B	H	H	B	B	B	H	B	H	H	H	H	B	B
Marker2888230	1	127.238	B	B	H	H	H	B	B	H	B	B	B	H	H	B	B	B	B	H	B	B	H	B	B	B	B	B	H	B	B	H	B	H	H	B	H	H	B	B	B	H	B	H	H	H	H	B	B
Marker2699771	1	127.238	B	B	H	H	H	B	B	H	B	B	B	H	H	B	B	B	B	H	B	B	H	B	B	B	B	B	H	B	B	H	B	H	H	B	H	H	B	B	B	H	B	H	H	H	H	B	B
Marker1632898	1	127.238	B	B	H	H	H	B	B	H	B	B	B	H	H	B	B	B	B	H	B	B	H	B	B	B	B	B	H	B	B	H	B	H	H	B	H	H	B	B	B	H	B	H	H	H	H	B	B
Marker1559600	1	127.238	B	B	H	H	H	B	B	H	B	B	B	H	H	B	B	B	B	H	B	B	H	B	B	B	B	B	H	B	B	H	B	H	H	B	H	H	B	B	B	H	B	H	H	H	H	B	B
Marker3200211	1	127.238	B	B	H	H	H	B	B	H	B	B	B	H	H	B	B	B	B	H	B	B	H	B	B	B	B	B	H	B	B	H	B	H	H	B	H	H	B	B	B	H	B	H	H	H	H	B	B
Marker1458200	1	127.238	B	B	H	H	H	B	B	H	B	B	B	H	H	B	B	B	B	H	B	B	H	B	B	B	B	B	H	B	B	H	B	H	H	B	H	H	B	B	B	H	B	H	H	H	H	B	B
Marker253368	1	127.238	B	B	H	H	H	B	B	H	B	B	B	H	H	B	B	B	B	H	B	B	H	B	B	B	B	B	H	B	B	H	B	H	H	B	H	H	B	B	B	H	B	H	H	H	H	B	B
Marker253441	1	128.0193	B	B	H	H	H	B	B	H	B	B	B	H	H	B	B	B	B	H	B	B	H	B	B	B	B	B	H	B	B	H	B	H	H	B	H	H	B	B	B	H	B	H	H	H	H	B	B
Marker781805	1	128.0193	B	B	H	H	H	B	B	H	B	B	B	H	H	B	B	B	B	H	B	B	H	B	B	B	B	B	H	B	B	H	B	H	H	B	H	H	B	B	B	H	B	H	H	H	H	B	B
Marker2182034	1	129.5583	B	B	H	H	H	B	B	H	B	B	B	H	H	B	B	B	B	H	B	B	H	B	B	B	B	B	H	B	B	H	B	H	H	B	H	H	B	B	B	H	B	H	H	H	H	B	B
Marker2394352	1	129.5583	B	B	H	H	H	B	B	H	B	B	B	H	H	B	B	B	B	H	B	B	H	B	B	B	B	B	H	B	B	H	B	H	H	B	H	H	B	B	B	H	B	H	H	H	H	B	B
Marker3209883	1	130.3396	B	B	B	H	H	B	B	H	B	B	B	H	H	B	B	B	B	H	B	B	H	B	B	B	B	B	H	B	B	H	B	H	H	B	H	H	B	B	B	H	B	H	H	H	H	B	B
Marker1380805	1	131.1089	B	B	B	H	H	B	B	H	B	B	B	H	H	B	B	B	B	H	B	B	H	B	B	B	B	B	H	B	B	H	B	H	H	B	H	H	B	B	B	H	B	H	H	H	H	B	B
Marker648010	1	133.4182	B	B	B	H	H	B	B	H	B	B	B	H	H	B	B	B	B	H	B	B	H	B	B	B	B	B	H	B	B	H	B	H	H	B	H	H	B	B	B	H	B	H	H	H	H	B	B
Marker667269	1	134.1935	B	B	B	H	H	B	B	H	B	B	B	H	H	B	B	B	B	H	B	B	H	B	B	B	B	B	H	B	B	H	B	H	H	B	H	H	B	B	B	H	B	H	H	H	H	B	B
Marker1595708	1	134.1935	B	B	B	H	H	B	B	H	B	B	B	H	H	B	B	B	B	H	B	B	H	B	B	B	B	B	H	B	B	H	B	H	H	B	H	H	B	B	B	H	B	H	H	H	H	B	B
Marker2610120	1	134.1935	B	B	B	H	H	B	B	H	B	B	B	H	H	B	B	B	B	H	B	B	H	B	B	B	B	B	H	B	B	H	B	H	H	B	H	H	B	B	B	H	B	H	H	H	H	B	B
Marker1646903	1	134.9628	B	B	B	H	H	B	B	H	B	B	B	H	H	B	B	B	B	H	B	B	H	B	B	B	B	B	H	B	B	H	B	H	H	B	H	H	B	B	B	H	B	H	H	H	H	B	B
Marker1760340	1	135.732	B	B	B	H	H	B	B	H	B	B	B	H	H	B	B	B	B	H	B	B	H	B	B	B	B	B	H	B	B	H	B	H	H	B	H	H	B	B	B	H	B	H	H	H	H	B	B
Marker3665644	1	135.732	B	B	B	H	H	B	B	H	B	B	B	H	H	B	B	B	B	H	B	B	H	B	B	B	B	B	H	B	B	H	B	H	H	B	H	H	B	B	B	H	B	H	H	H	H	B	B
Marker1789677	1	135.732	B	B	B	H	H	B	B	H	B	B	B	H	H	B	B	B	B	H	B	B	H	B	B	B	B	B	H	B	B	H	B	H	H	B	H	H	B	B	B	H	B	H	H	H	H	B	B
Marker2434921	1	135.732	B	B	B	H	H	B	B	H	B	B	B	H	H	B	B	B	B	H	B	B	H	B	B	B	B	B	H	B	B	H	B	H	H	B	H	H	B	B	B	H	B	H	H	H	H	B	B
Marker694914	1	135.732	B	B	B	H	H	B	B	H	B	B	B	H	H	B	B	B	B	H	B	B	H	B	B	B	B	B	H	B	B	H	B	H	H	B	H	H	B	B	B	H	B	H	H	H	H	B	B
Marker1084603	1	135.732	B	B	B	H	H	B	B	H	B	B	B	H	H	B	B	B	B	H	B	B	H	B	B	B	B	B	H	B	B	H	B	H	H	B	H	H	B	B	B	H	B	H	H	H	H	B	B
Marker1463845	1	135.732	B	B	B	H	H	B	B	H	B	B	B	H	H	B	B	B	B	H	B	B	H	B	B	B	B	B	H	B	B	H	B	H	H	B	H	H	B	B	B	H	B	H	H	H	H	B	B
Marker1306271	1	135.732	B	B	B	H	H	B	B	H	B	B	B	H	H	B	B	B	B	H	B	B	H	B	B	B	B	B	H	B	B	H	B	H	H	B	H	H	B	B	B	H	B	H	H	H	H	B	B
Marker1294613	1	135.732	B	B	B	H	H	B	B	H	B	B	B	H	H	B	B	B	B	H	B	B	H	B	B	B	B	B	H	B	B	H	B	H	H	B	H	H	B	B	B	H	B	H	H	H	H	B	B
Marker244198	1	136.5013	B	B	B	H	H	B	B	H	B	B	B	H	H	B	B	B	B	H	B	B	H	B	B	B	B	B	H	B	B	H	B	H	H	B	H	H	B	B	B	H	B	H	H	H	H	B	B
Marker2049400	1	137.2706	B	B	B	H	H	B	B	H	B	B	B	H	H	B	B	B	B	H	B	B	H	B	B	B	B	B	H	B	B	H	B	H	H	B	H	H	B	B	B	H	B	H	H	H	H	B	B
Marker461385	1	137.2706	B	B	B	H	H	B	B	H	B	B	B	H	H	B	B	B	B	H	B	B	H	B	B	B	B	B	H	B	B	H	B	H	H	B	H	H	B	B	B	H	B	H	H	H	H	B	B
Marker2203372	1	137.2706	B	B	H	H	H	B	B	H	H	B	B	H	H	B	B	B	B	H	B	B	H	B	B	B	B	B	H	B	B	H	B	H	H	B	H	H	B	B	B	H	B	H	H	H	H	B	B
Marker1492703	1	137.2706	B	B	H	H	H	B	B	H	H	B	B	H	H	B	B	B	B	H	B	B	H	B	B	B	B	B	H	B	B	H	B	H	H	B	H	H	B	B	B	H	B	H	H	H	H	B	B
Marker2699311	1	137.2706	B	B	H	H	H	B	B	H	H	B	B	H	H	B	B	B	B	H	B	B	H	B	B	B	B	B	H	B	B	H	B	H	H	B	H	H	B	B	B	H	B	H	H	H	H	B	B
Marker850582	1	137.2706	B	B	H	H	H	B	B	H	H	B	B	H	H	B	B	B	B	H	B	B	H	B	B	B	B	B	H	B	B	H	B	H	H	B	H	H	B	B	B	H	B	H	H	H	H	B	B
Marker1652171	1	137.2706	B	B	H	H	H	B	B	H	H	B	B	H	H	B	B	B	B	H	B	B	H	B	B	B	B	B	H	B	B	H	B	H	H	B	H	H	B	B	B	H	B	H	H	H	H	B	B
Marker2990769	1	138.0399	B	B	H	H	H	B	B	H	H	B	B	H	H	B	B	B	B	H	B	B	H	B	B	B	B	B	H	B	B	H	B	H	H	B	H	H	B	B	B	H	B	H	H	H	H	B	B
Marker140384	1	138.0399	B	B	H	H	H	B	B	H	H	B	B	H	H	B	B	B	B	H	B	B	H	B	B	B	B	B	H	B	B	H	B	H	H	B	H	H	B	B	B	H	B	H	H	H	H	B	B
Marker3547745	1	138.0399	B	B	H	H	H	B	B	H	H	B	B	H	H	B	B	B	B	H	B	B	H	B	B	B	B	B	H	B	B	H	B	H	H	B	H	H	B	B	B	H	B	H	H	H	H	B	B
Marker2462014	1	138.8092	B	B	H	H	H	B	B	H	H	B	B	H	H	B	B	B	B	H	B	B	H	B	B	B	B	B	H	B	B	H	B	H	H	B	H	H	B	B	B	H	B	H	H	H	H	B	B
Marker1813935	1	138.8092	B	B	H	H	H	B	B	H	H	B	B	H	H	B	B	B	B	H	B	B	H	B	B	B	B	B	H	B	B	H	B	H	H	B	H	H	B	B	B	H	B	H	H	H	H	B	B
Marker3635649	1	138.8092	B	B	H	H	H	B	B	H	H	B	B	H	H	B	B	B	B	H	B	B	H	B	B	B	B	B	H	B	B	H	B	H	H	B	H	H	B	B	B	H	B	H	H	H	H	B	B
Marker302586	1	139.5844	B	B	H	H	H	B	B	H	B	B	B	H	H	B	B	B	B	H	B	B	H	B	B	B	B	B	H	B	B	H	B	H	H	B	H	H	B	B	B	H	B	H	H	H	H	B	B
Marker3599010	1	139.5844	B	B	H	H	H	B	B	H	B	B	B	H	H	B	B	B	B	H	B	B	H	B	B	B	B	B	H	B	B	H	B	H	H	B	H	H	B	B	B	H	B	H	H	H	H	B	B
Marker3116561	1	139.5844	B	B	H	H	H	B	B	H	B	B	B	H	H	B	B	B	B	H	B	B	H	B	B	B	B	B	H	B	B	H	B	H	H	B	H	H	B	B	B	H	B	H	H	H	H	B	B
Marker3558720	1	140.3537	B	B	H	H	H	B	B	H	B	B	B	H	H	B	B	B	B	H	B	B	H	B	B	B	B	B	H	B	B	H	B	H	H	B	H	H	B	B	B	H	B	H	H	H	H	B	B
Marker419676	1	140.3537	B	B	H	H	H	B	B	H	B	B	B	H	H	B	B	B	B	H	B	B	H	B	B	B	B	B	H	B	B	H	B	H	H	B	H	H	B	B	B	H	B	H	H	H	H	B	B
Marker3249874	1	141.123	B	B	H	H	H	B	B	H	B	B	B	H	H	B	B	B	B	H	B	B	H	B	B	B	B	B	H	B	B	H	B	H	H	B	H	H	B	B	B	H	B	H	H	H	H	B	B
Marker305916	1	141.123	B	B	H	H	H	B	B	H	B	B	B	H	H	B	B	B	B	H	B	B	H	B	B	B	B	B	H	B	B	H	B	H	H	B	H	H	B	B	B	H	B	H	H	H	H	B	B
Marker2670322	1	141.123	B	B	H	H	H	B	B	H	B	B	B	H	H	B	B	B	B	H	B	B	H	B	B	B	B	B	H	B	B	H	B	H	H	B	H	H	B	B	B	H	B	H	H	H	H	B	B
Marker645577	1	141.123	B	B	H	H	H	B	B	H	B	B	B	H	H	B	B	B	B	H	B	B	H	B	B	B	B	B	H	B	B	H	B	H	H	B	H	H	B	B	B	H	B	H	H	H	H	B	B
Marker3211629	1	141.123	B	B	H	H	H	B	B	H	B	B	B	H	H	B	B	B	B	H	B	B	H	B	B	B	B	B	H	B	B	H	B	H	H	B	H	H	B	B	B	H	B	H	H	H	H	B	B
Marker1303060	1	141.123	B	B	H	H	H	B	B	H	B	B	B	H	H	B	B	B	B	H	B	B	H	B	B	B	B	B	H	B	B	H	B	H	H	B	H	H	B	B	B	H	B	H	H	H	H	B	B
Marker186161	1	141.123	B	B	H	H	H	B	B	H	B	B	B	H	H	B	B	B	B	H	B	B	H	B	B	B	B	B	H	B	B	H	B	H	H	B	H	H	B	B	B	H	B	H	H	H	H	B	B
Marker758185	1	141.123	B	B	H	H	H	B	B	H	B	B	B	H	H	B	B	B	B	H	B	B	H	B	B	B	B	B	H	B	B	H	B	H	H	B	H	H	B	B	B	H	B	H	H	H	H	B	B
Marker4667	1	141.123	B	B	H	H	H	B	B	H	B	B	B	H	H	B	B	B	B	H	B	B	H	B	B	B	B	B	H	B	B	H	B	H	H	B	H	H	B	B	B	H	B	H	H	H	H	B	B
Marker905628	1	141.123	B	B	H	H	H	B	B	H	B	B	B	H	H	B	B	B	B	H	B	B	H	B	B	B	B	B	H	B	B	H	B	H	H	B	H	H	B	B	B	H	B	H	H	H	H	B	B
Marker523285	1	141.123	B	B	H	H	H	B	B	H	B	B	B	H	H	B	B	B	B	H	B	B	H	B	B	B	B	B	H	B	B	H	B	H	H	B	H	H	B	B	B	H	B	H	H	H	H	B	B
Marker1084550	1	141.123	B	B	H	H	H	B	B	H	B	B	B	H	H	B	B	B	B	H	B	B	H	B	B	B	B	B	H	B	B	H	B	H	H	B	H	H	B	B	B	H	B	H	H	H	H	B	B
Marker1133753	1	141.123	B	B	H	H	H	B	B	H	B	B	B	H	H	B	B	B	B	H	B	B	H	B	B	B	B	B	H	B	B	H	B	H	H	B	H	H	B	B	B	H	B	H	H	H	H	B	B
Marker1396411	1	141.123	B	B	H	H	H	B	B	H	*	B	B	H	H	B	B	B	B	H	B	B	H	B	B	B	B	B	H	B	B	H	B	H	H	B	H	H	B	B	B	H	B	H	H	H	H	B	B
Marker116004	1	141.123	B	B	H	H	H	B	B	H	H	B	B	H	H	B	B	B	B	H	B	B	H	B	B	B	B	B	H	B	B	H	B	H	H	B	H	H	B	B	B	H	B	H	H	H	H	B	B
Marker1396503	1	141.123	B	B	H	H	H	B	B	H	H	B	B	H	H	B	B	B	B	H	B	B	H	B	B	B	B	B	H	B	B	H	B	H	H	B	H	H	B	B	B	H	B	H	H	H	H	B	B
Marker1748886	1	141.123	B	B	H	H	H	B	B	H	H	B	B	H	H	B	B	B	B	H	B	B	H	B	B	B	B	B	H	B	B	H	B	H	H	B	H	H	B	B	B	H	B	H	H	H	H	B	B
Marker3327956	1	141.123	B	B	H	H	H	B	B	H	*	B	B	H	H	B	B	B	B	H	B	B	H	B	B	B	B	B	H	B	B	H	B	H	H	B	H	H	B	B	B	H	B	H	H	H	H	B	B
Marker2269709	1	141.123	B	B	H	H	H	B	B	H	B	B	B	H	H	B	B	B	B	H	B	B	H	B	B	B	B	B	H	B	B	H	B	H	H	B	H	H	B	B	B	H	B	H	H	H	H	B	B
Marker3469767	1	141.123	B	B	H	H	H	B	B	H	B	B	B	H	H	B	B	B	B	H	B	B	H	B	B	B	B	B	H	B	B	H	B	H	H	B	H	H	B	B	B	H	B	H	H	H	H	B	B
Marker1943097	1	141.123	B	B	H	H	H	B	B	H	B	B	B	H	H	B	B	B	B	H	B	B	H	B	B	B	B	B	H	B	B	H	B	H	H	B	H	H	B	B	B	H	B	H	H	H	H	B	B
Marker1768257	1	141.123	B	B	H	H	H	B	B	H	H	B	B	H	H	B	B	B	B	H	B	B	H	B	B	B	B	B	H	B	B	H	B	H	H	B	B	H	B	B	B	H	B	H	H	H	H	B	B
Marker3379254	1	141.123	B	B	H	H	H	B	B	H	H	B	B	H	H	B	B	B	B	H	B	B	H	B	B	B	B	B	H	B	B	H	B	H	H	B	B	H	B	B	B	H	B	H	H	H	H	B	B
Marker1327793	1	141.123	B	B	H	H	H	B	B	H	H	B	B	H	H	B	B	B	B	H	B	B	H	B	B	B	B	B	H	B	B	H	B	H	H	B	H	H	B	B	B	H	B	H	H	H	H	B	B
Marker721084	1	141.123	B	B	H	H	H	B	B	H	H	B	B	H	H	B	B	B	B	H	B	B	H	B	B	B	B	B	H	B	B	H	B	H	H	B	H	H	B	B	B	H	B	H	H	H	H	B	B
Marker857681	1	141.123	B	B	H	H	H	B	B	H	H	B	B	H	H	B	B	B	B	H	B	B	H	B	B	B	B	B	H	B	B	H	B	H	H	B	H	H	B	B	B	H	B	H	H	H	H	B	B
Marker728281	1	141.123	B	B	H	H	H	B	B	H	H	B	B	H	H	B	B	B	B	H	B	B	H	B	B	B	B	B	H	B	B	H	B	H	H	B	H	H	B	B	B	H	B	H	H	H	H	B	B
Marker455113	1	141.8923	B	B	H	H	H	B	B	H	H	B	B	H	H	B	B	B	B	H	B	B	H	B	B	B	B	B	H	B	B	H	B	H	H	B	H	H	B	B	B	H	B	H	H	H	H	B	B
Marker1322191	1	141.8923	B	B	H	H	H	B	B	H	H	B	B	H	H	B	B	B	B	H	B	B	H	B	B	B	B	B	H	B	B	H	B	H	H	B	H	H	B	B	B	H	B	H	H	H	H	B	B
Marker1656048	1	141.8923	B	B	H	H	H	B	B	H	H	B	B	H	H	B	B	B	B	H	B	B	H	B	B	B	B	B	H	B	B	H	B	H	H	B	H	H	B	B	B	H	B	H	H	H	H	B	B
Marker3165833	1	141.8923	B	B	H	H	H	B	B	H	H	B	B	H	H	B	B	B	B	H	B	B	H	B	B	B	B	B	H	B	B	H	B	H	H	B	H	H	B	B	B	H	B	H	H	H	H	B	B
Marker2078910	1	141.8923	B	B	H	H	H	B	B	H	H	B	B	H	H	B	B	B	B	H	B	B	H	B	B	B	B	B	H	B	B	H	B	H	H	B	H	H	B	B	B	H	B	H	H	H	H	B	B
Marker2976987	1	141.8923	B	B	H	H	H	B	B	H	H	B	B	H	H	B	B	B	B	H	B	B	H	B	B	B	B	B	H	B	B	H	B	H	H	B	H	H	B	B	B	H	B	H	H	H	H	B	B
Marker417938	1	141.8923	B	B	H	H	H	B	B	H	H	B	B	H	H	B	B	B	B	H	B	B	H	B	B	B	B	B	H	B	B	H	B	H	H	B	H	H	B	B	B	H	B	H	H	H	H	B	B
Marker557120	1	141.8923	B	B	H	H	H	B	B	H	H	B	B	H	H	B	B	B	B	H	B	B	H	B	B	B	B	B	H	B	B	H	B	H	H	B	H	H	B	B	B	H	B	H	H	H	H	B	B
Marker1492530	1	141.8923	B	B	H	H	H	B	B	H	H	B	B	H	H	B	B	B	B	H	B	B	H	B	B	B	B	B	H	B	B	H	B	H	H	B	H	H	B	B	B	H	B	H	H	H	H	B	B
Marker2112592	1	141.8923	B	B	H	H	H	B	B	H	H	B	B	H	H	B	B	B	B	H	B	B	H	B	B	B	B	B	H	B	B	H	B	H	H	B	H	H	B	B	B	H	B	H	H	H	H	B	B
Marker3486843	1	142.6736	B	B	H	H	H	B	B	H	H	B	B	H	H	B	B	B	B	H	B	B	H	B	B	B	B	B	H	B	B	H	B	H	H	B	H	H	B	B	B	H	B	H	H	H	H	B	B
Marker3581745	1	143.4549	B	B	H	H	H	B	B	H	H	B	B	H	H	B	B	B	B	H	B	B	H	B	B	B	B	B	H	B	B	H	B	H	H	B	H	H	B	B	B	H	B	H	H	H	H	B	B
Marker262009	1	144.2302	B	B	H	H	H	B	B	H	H	B	B	H	H	B	B	B	B	H	B	B	H	B	B	B	B	B	H	B	B	H	B	H	H	B	H	H	B	B	B	H	B	H	H	H	H	B	B
Marker3589784	1	144.2302	B	B	H	H	H	B	B	H	H	B	B	H	H	B	B	B	B	H	B	B	H	B	B	B	B	B	H	B	B	H	B	H	H	B	H	H	B	B	B	H	B	H	H	H	H	B	B
Marker46318	1	144.2302	B	B	H	H	H	B	B	H	H	B	B	H	H	B	B	B	B	H	B	B	H	B	B	B	B	B	H	B	B	H	B	H	H	B	H	H	B	B	B	H	B	H	H	H	H	B	B
Marker3393927	1	144.9995	B	B	H	H	H	B	B	H	H	B	B	H	H	B	B	B	B	H	B	B	H	B	B	B	B	B	H	B	B	H	B	H	H	B	H	H	B	B	B	H	B	H	H	H	H	B	B
Marker2472461	1	144.9995	B	B	H	H	H	B	B	H	H	B	B	H	H	B	B	B	B	H	B	B	H	B	B	B	B	B	H	B	B	H	B	H	H	B	H	H	B	B	B	H	B	H	H	H	H	B	B
Marker3642616	1	144.9995	B	B	H	H	H	B	B	H	H	B	B	H	H	B	B	B	B	H	B	B	H	B	B	B	B	B	H	B	B	H	B	H	H	B	H	H	B	B	B	H	B	H	H	H	H	B	B
Marker317854	1	144.9995	B	B	H	H	H	B	B	H	H	B	B	H	H	B	B	B	B	H	B	B	H	B	B	B	B	B	H	B	B	H	B	H	H	B	H	H	B	B	B	H	B	H	H	H	H	B	B
Marker1458336	1	145.7688	B	B	H	H	H	B	B	H	H	B	B	H	H	B	B	B	B	H	B	B	H	B	B	B	B	B	H	B	B	H	B	H	H	B	H	H	B	B	B	H	B	H	H	H	H	B	B
Marker2460115	1	145.7688	B	B	H	H	H	B	B	H	H	B	B	H	H	B	B	B	B	H	B	B	H	B	B	B	B	B	H	B	B	H	B	H	H	B	H	H	B	B	B	H	B	H	H	H	H	B	B
Marker2078681	1	145.7688	B	B	H	H	H	B	B	H	H	B	B	H	H	B	B	B	B	H	B	B	H	B	B	B	B	B	H	B	B	H	B	H	H	B	H	H	B	B	B	H	B	H	H	H	H	B	B
Marker303288	1	145.7688	B	B	H	H	H	B	B	H	H	B	B	H	H	B	B	B	B	H	B	B	H	B	B	B	B	B	H	B	B	H	B	H	H	B	H	H	B	B	B	H	B	H	H	H	H	B	B
Marker3494589	1	145.7688	B	B	H	H	H	B	B	H	H	B	B	H	H	B	B	B	B	H	B	B	H	B	B	B	B	B	H	B	B	H	B	H	H	B	H	H	B	B	B	H	B	H	H	H	H	B	B
Marker1492637	1	145.7688	B	B	H	H	H	B	B	H	H	B	B	H	H	B	B	B	B	H	B	B	H	B	B	B	B	B	H	B	B	H	B	H	H	B	H	H	B	B	B	H	B	H	H	H	H	B	B
Marker2777827	1	145.7688	B	B	H	H	H	B	B	H	H	B	B	H	H	B	B	B	B	H	B	B	H	B	B	B	B	B	H	B	B	H	B	H	H	B	H	H	B	B	B	H	B	H	H	H	H	B	B
Marker1609773	1	146.538	B	B	H	H	H	B	B	H	H	B	B	H	H	B	B	B	B	H	B	B	H	B	B	B	B	B	H	B	B	H	B	H	H	B	H	H	B	B	B	H	B	H	H	H	H	B	B
Marker882093	1	147.3073	B	B	H	H	H	B	B	H	H	B	B	H	H	B	B	B	B	H	B	B	H	B	B	B	B	B	H	B	B	H	B	H	H	B	H	H	B	B	B	H	B	H	H	H	H	B	B
Marker1845183	1	147.3073	B	B	H	H	H	B	B	H	H	B	B	H	H	B	B	B	B	H	B	B	H	B	B	B	B	B	H	B	B	H	B	H	H	B	H	H	B	B	B	H	B	H	H	H	H	B	B
Marker3260946	1	148.0766	B	B	H	H	H	B	B	H	H	B	B	H	H	B	B	B	B	H	B	B	H	B	B	B	B	B	H	B	B	H	B	H	H	B	H	H	B	B	B	H	B	H	H	H	H	B	B
Marker3461386	1	148.0766	B	B	H	H	H	B	B	H	H	B	B	H	H	B	B	B	B	H	B	B	H	B	B	B	B	B	H	B	B	H	B	H	H	B	H	H	B	B	B	H	B	H	H	H	H	B	B
Marker2229025	1	149.6396	B	B	H	H	H	B	B	H	H	B	B	H	H	B	B	B	B	H	B	B	H	B	B	B	B	B	H	B	B	H	B	H	H	B	H	H	B	B	B	H	B	H	H	H	H	B	B
Marker317696	1	150.4149	B	B	H	H	H	B	B	H	H	B	B	H	H	B	B	B	B	H	B	B	H	B	B	B	B	B	H	B	B	H	B	H	H	B	H	H	B	B	B	H	B	H	H	H	H	B	B
Marker1665112	1	151.1842	B	B	H	H	H	B	B	H	H	B	B	H	H	B	B	B	B	H	B	B	H	B	B	B	B	B	H	B	B	H	B	H	H	B	H	H	B	B	B	H	B	H	H	H	H	B	B
Marker455101	1	151.1842	B	B	H	H	H	B	B	H	H	B	B	H	H	B	B	B	B	H	B	B	H	B	B	B	B	B	H	B	B	H	B	H	H	B	H	H	B	B	B	H	B	H	H	H	H	B	B
Marker3271081	1	151.9534	B	B	H	H	H	B	B	H	H	B	B	H	H	B	B	B	B	H	B	B	H	B	B	B	B	B	H	B	B	H	B	H	H	B	H	H	B	B	B	H	B	H	H	H	H	B	B
Marker2523098	1	154.2628	B	B	H	H	H	B	B	H	H	B	B	H	H	B	B	B	B	H	B	B	H	B	B	B	B	B	H	B	B	H	B	H	H	B	H	H	B	B	B	H	B	H	H	H	H	B	B
Marker1112035	1	154.2628	B	B	H	H	H	B	B	H	H	B	B	H	H	B	B	B	B	H	B	B	H	B	B	B	B	B	H	B	B	H	B	H	H	B	H	H	B	B	B	H	B	H	H	H	H	B	B
Marker2106912	1	154.2628	B	B	H	H	H	B	B	H	H	B	B	H	H	B	B	B	B	H	B	B	H	B	B	B	B	B	H	B	B	H	B	H	H	B	H	H	B	B	B	H	B	H	H	H	H	B	B
Marker710352	1	154.2628	B	B	H	H	H	B	B	H	H	B	B	H	H	B	B	B	B	H	B	B	H	B	B	B	B	B	H	B	B	H	B	H	H	B	H	H	B	B	B	H	B	H	H	H	H	B	B
Marker2895421	1	155.038	B	B	H	H	H	B	B	H	H	B	B	H	H	B	B	B	B	H	B	B	H	B	B	B	B	B	H	B	B	H	B	H	H	B	H	H	B	B	B	H	B	H	H	H	H	B	B
Marker1629520	1	155.038	B	B	H	H	H	B	B	H	H	B	B	H	H	B	B	B	B	H	B	B	H	B	B	B	B	B	H	B	B	H	B	H	H	B	H	H	B	B	B	H	B	H	H	H	H	B	B
Marker3128372	1	155.038	B	B	H	H	H	B	B	H	H	B	B	H	H	B	B	B	B	H	B	B	H	B	B	B	B	B	H	B	B	H	B	H	H	B	H	H	B	B	B	H	B	H	H	H	H	B	B
Marker2463138	1	155.038	B	B	H	H	H	B	B	H	H	B	B	H	H	B	B	B	B	H	B	B	H	B	B	B	B	B	H	B	B	H	B	H	H	B	H	H	B	B	B	H	B	H	H	H	H	B	B
Marker2503965	1	155.8255	B	B	H	H	H	B	B	H	H	B	B	H	H	B	B	B	B	H	B	B	H	B	B	B	B	B	H	B	B	H	B	H	H	B	H	H	B	B	B	H	B	H	H	H	H	B	B
Marker3672687	1	155.8255	B	B	H	H	H	B	B	H	H	B	B	H	H	B	B	B	B	H	B	B	H	B	B	B	B	B	H	B	B	H	B	H	H	B	H	H	B	B	B	H	B	H	H	H	H	B	B
Marker393744	1	155.8255	B	B	H	H	H	B	B	H	H	B	B	H	H	B	B	B	B	H	B	B	H	B	B	B	B	B	H	B	B	H	B	H	H	B	H	H	B	B	B	H	B	H	H	H	H	B	B
Marker119953	1	155.8255	B	B	H	H	H	B	B	H	H	B	B	H	H	B	B	B	B	H	B	B	H	B	B	B	B	B	H	B	B	H	B	H	H	B	H	H	B	B	B	H	B	H	H	H	H	B	B
Marker1700160	1	157.4008	B	B	H	H	H	B	B	H	H	B	B	H	H	B	B	B	B	H	B	B	H	B	B	B	B	B	H	B	B	H	B	H	H	B	H	H	B	B	B	H	B	H	H	H	H	B	B
Marker2884801	1	157.4008	B	B	H	H	H	B	B	H	H	B	B	H	H	B	B	B	B	H	B	B	H	B	B	B	B	B	H	B	B	H	B	H	H	B	H	H	B	B	B	H	B	H	H	H	H	B	B
Marker1456726	1	157.4008	B	B	H	H	H	B	B	H	H	B	B	H	H	B	B	B	B	H	B	B	H	B	B	B	B	B	H	B	B	H	B	H	H	B	H	H	B	B	B	H	B	H	H	H	H	B	B
Marker1094666	1	157.4008	B	B	H	H	H	B	B	H	*	B	B	H	H	B	B	B	B	H	B	B	H	B	B	B	B	B	H	B	B	H	B	H	H	B	H	H	B	B	B	H	B	H	H	H	H	B	B
Marker2691623	1	157.4008	B	B	H	H	H	B	B	H	H	B	B	H	H	B	B	B	B	H	B	B	H	B	B	B	B	B	H	B	B	H	B	H	H	B	H	H	B	B	B	H	B	H	H	H	H	B	B
Marker3788268	1	157.4008	B	B	H	H	H	B	B	H	H	B	B	H	H	B	B	B	B	H	B	B	H	B	B	B	B	B	H	B	B	H	B	H	H	B	H	H	B	B	B	H	B	H	H	H	H	B	B
Marker3510165	1	157.4008	B	B	H	H	H	B	B	H	H	B	B	H	H	B	B	B	B	H	B	B	H	B	B	B	B	B	H	B	B	H	B	H	H	B	H	H	B	B	B	H	B	H	H	H	H	B	B
Marker1070417	1	158.1821	B	B	H	H	H	B	B	H	H	B	B	H	H	B	B	B	B	H	B	B	H	B	B	B	B	B	H	B	B	H	B	H	H	B	H	H	B	B	B	H	B	H	H	H	H	B	B
Marker2245243	1	158.1821	B	B	H	H	H	B	B	H	H	B	B	H	H	B	B	B	B	H	B	B	H	B	B	B	B	B	H	B	B	H	B	H	H	B	H	H	B	B	B	H	B	H	H	H	H	B	B
Marker2559390	1	158.9514	B	B	H	H	H	B	B	H	H	B	B	H	H	B	B	B	B	H	B	B	H	B	B	B	B	B	H	B	B	H	B	H	H	B	H	H	B	B	B	H	B	H	H	H	H	B	B
Marker3462312	1	158.9514	B	B	H	H	H	B	B	H	H	B	B	H	H	B	B	B	B	H	B	B	H	B	B	B	B	B	H	B	B	H	B	H	H	B	H	H	B	B	B	H	B	H	H	H	H	B	B
Marker2068140	1	158.9514	B	B	H	H	H	B	B	H	H	B	B	H	H	B	B	B	B	H	B	B	H	B	B	B	B	B	H	B	B	H	B	H	H	B	H	H	B	B	B	H	B	H	H	H	H	B	B
Marker3562470	1	159.7267	B	B	H	H	H	B	B	H	H	B	B	H	H	B	B	B	B	H	B	B	H	B	B	B	B	B	H	B	B	H	B	H	H	B	H	H	B	B	B	H	B	H	H	H	H	B	B
Marker3487341	1	159.7267	B	B	H	H	H	B	B	H	H	B	B	H	H	B	B	B	B	H	B	B	H	B	B	B	B	B	H	B	B	H	B	H	H	B	H	H	B	B	B	H	B	H	H	H	H	B	B
Marker3103415	1	159.7267	B	B	H	H	H	B	B	H	H	B	B	H	H	B	B	B	B	H	B	B	H	B	B	B	B	B	H	B	B	H	B	H	H	B	H	H	B	B	B	H	B	H	H	H	H	B	B
Marker2980506	1	159.7267	B	B	H	H	H	B	B	H	H	B	B	H	H	B	B	B	B	H	B	B	H	B	B	B	B	B	H	B	B	H	B	H	H	B	H	H	B	B	B	H	B	H	H	H	H	B	B
Marker146197	1	159.7267	B	B	H	H	H	B	B	H	H	B	B	H	H	B	B	B	B	H	B	B	H	B	B	B	B	B	H	B	B	H	B	*	H	B	H	H	B	B	B	H	B	H	H	H	H	B	B
Marker1935792	1	159.7267	B	B	H	H	H	B	B	H	H	B	B	H	H	B	B	B	B	H	B	B	H	B	B	B	B	B	H	B	B	H	B	H	*	B	H	*	B	B	B	H	B	H	H	H	H	B	B
Marker1212087	1	159.7267	B	B	H	H	H	B	B	H	H	B	B	H	H	B	B	B	B	H	B	B	H	B	B	B	B	B	H	B	B	H	B	H	H	B	H	*	B	B	B	H	B	H	H	H	H	B	B
Marker2347866	1	159.7267	B	B	H	H	H	B	B	H	H	B	B	H	H	B	B	B	B	H	B	B	H	B	B	B	B	B	H	B	B	H	B	H	H	B	H	B	B	B	B	H	B	H	H	H	H	B	B
Marker169473	1	159.7267	B	B	H	H	H	B	B	H	H	B	B	H	H	B	B	B	B	H	B	B	H	B	B	B	B	B	H	B	B	H	B	H	B	B	H	B	B	B	B	H	B	H	H	H	H	B	B
Marker1871659	1	159.7267	B	B	H	H	H	B	B	H	H	B	B	H	H	B	B	B	B	H	B	B	H	B	B	B	B	B	H	B	B	H	B	H	B	B	H	B	B	B	B	H	B	H	H	H	H	B	B
Marker3644688	1	159.7267	B	B	H	H	H	B	B	H	H	B	B	H	H	B	B	B	B	H	B	B	H	B	B	B	B	B	H	B	B	H	B	H	B	B	H	B	B	B	B	H	B	H	H	H	H	B	B
Marker424671	1	159.7267	B	B	H	H	H	B	B	H	H	B	B	H	H	B	B	B	B	H	B	B	H	B	B	B	B	B	H	B	B	H	B	H	B	B	H	H	B	B	B	H	B	H	H	H	H	B	B
Marker2175994	1	159.7267	B	B	H	H	H	B	B	H	H	B	B	H	H	B	B	B	B	H	B	B	H	B	B	B	B	B	H	B	B	H	B	H	B	B	H	H	B	B	B	H	B	H	H	H	H	B	B
Marker3079059	1	159.7267	B	B	H	H	H	B	B	H	H	B	B	H	H	B	B	B	B	H	B	B	H	B	B	B	B	B	H	B	B	H	B	H	B	B	H	H	B	B	B	H	B	H	H	H	H	B	B
Marker1943067	1	159.7267	B	B	H	H	H	B	B	H	H	B	B	H	H	B	B	B	B	H	B	B	H	B	B	B	B	B	H	B	B	H	B	H	H	B	H	H	B	B	B	H	B	H	H	H	H	B	B
Marker2203383	1	159.7267	B	B	H	H	H	B	B	H	H	B	B	H	H	B	B	B	B	H	B	B	H	B	B	B	B	B	H	B	B	H	B	H	*	B	H	B	B	B	B	H	B	H	H	H	H	B	B
Marker1167759	1	159.7267	B	B	H	H	H	B	B	H	H	B	B	H	H	B	B	B	B	H	B	B	H	B	B	B	B	B	H	B	B	H	B	H	H	B	H	B	B	B	B	H	B	H	H	H	H	B	B
Marker3084325	1	160.4959	B	B	H	H	H	B	B	H	H	B	B	H	H	B	B	B	B	H	B	B	H	B	B	B	B	B	H	B	B	H	B	H	H	B	H	H	B	B	B	H	B	H	H	H	H	B	B
Marker1845366	1	161.2652	B	B	H	H	H	B	B	H	H	B	B	H	H	B	B	B	B	H	B	B	H	B	B	B	B	B	H	B	B	H	B	H	H	B	H	H	B	B	B	H	B	H	H	H	H	B	B
Marker3148871	1	162.0345	B	B	H	H	H	B	B	H	H	B	B	H	H	B	B	B	B	H	B	B	H	B	B	B	B	B	H	B	B	H	B	H	H	B	H	H	B	B	B	H	B	H	H	H	H	B	B
Marker1390293	1	162.0345	B	B	H	H	H	B	B	H	H	B	B	H	H	B	B	B	B	H	B	B	H	B	B	B	B	B	H	B	B	H	B	H	H	B	H	H	B	B	B	H	B	H	H	H	H	B	B
Marker2736501	1	162.8038	B	B	H	H	H	B	B	H	H	B	B	H	H	B	B	B	B	H	B	B	H	B	B	B	B	B	H	B	B	H	B	H	H	B	H	H	B	B	B	H	B	H	H	H	H	B	B
Marker1284276	1	162.8038	B	B	H	H	H	B	B	H	H	B	B	H	H	B	B	B	B	H	B	B	H	B	B	B	B	B	H	B	B	H	B	H	H	B	H	H	B	B	B	H	B	H	H	H	H	B	B
Marker2555823	1	162.8038	B	B	H	H	H	B	B	H	H	B	B	H	H	B	B	B	B	H	B	B	H	B	B	B	B	B	H	B	B	H	B	H	H	B	H	H	B	B	B	H	B	H	H	H	H	B	B
Marker1096082	1	162.8038	B	B	H	H	H	B	B	H	H	B	B	H	H	B	B	B	B	H	B	B	H	B	B	B	B	B	H	B	B	H	B	H	H	B	H	H	B	B	B	H	B	H	H	H	H	B	B
Marker1577099	1	163.5731	B	B	H	H	H	B	B	H	H	B	B	H	H	B	B	B	B	H	B	B	H	B	B	B	B	B	H	B	B	H	B	H	H	B	H	H	B	B	B	H	B	H	H	H	H	B	B
Marker2555908	1	163.5731	B	B	H	H	H	B	B	H	H	B	B	H	H	B	B	B	B	H	B	B	H	B	B	B	B	B	H	B	B	H	B	H	H	B	H	H	B	B	B	H	B	H	H	H	H	B	B
Marker1995829	1	163.5731	B	B	H	H	H	B	B	H	H	B	B	H	H	B	B	B	B	H	B	B	H	B	B	B	B	B	H	B	B	H	B	H	H	B	H	H	B	B	B	H	B	H	H	H	H	B	B
Marker610265	1	164.3424	B	B	H	H	H	B	B	H	H	B	B	H	H	B	B	B	B	H	B	B	H	B	B	B	B	B	H	B	B	H	B	H	H	B	H	H	B	B	B	H	B	H	H	H	H	B	B
Marker1943170	1	165.1117	B	B	H	H	H	B	B	H	*	B	B	H	H	B	B	B	B	H	B	B	H	B	B	B	B	B	H	B	B	H	B	H	B	B	H	H	B	B	B	H	B	H	H	H	H	B	B
Marker1911017	1	165.1117	B	B	H	H	H	B	B	H	B	B	B	H	H	B	B	B	B	H	B	B	H	B	B	B	B	B	H	B	B	H	B	H	B	B	H	H	B	B	B	H	B	H	H	H	H	B	B
Marker1563397	1	166.6626	B	B	H	H	H	B	B	H	B	B	B	H	H	B	B	B	B	H	B	B	H	B	B	B	B	B	H	B	B	H	B	H	B	B	H	H	B	B	B	H	B	H	H	H	H	B	B
Marker2866549	1	166.6626	B	B	H	H	H	B	B	H	B	B	B	H	H	B	B	B	B	H	B	B	H	B	B	B	B	B	H	B	B	H	B	H	B	B	H	H	B	B	B	H	B	H	H	H	H	B	B
Marker3534754	1	166.6626	B	B	H	H	H	B	B	H	B	B	B	H	H	B	B	B	B	H	B	B	H	B	B	B	B	B	H	B	B	H	B	H	*	B	H	H	B	B	B	H	B	H	H	H	H	B	B
Marker3194195	1	166.6626	B	B	B	H	H	B	B	H	B	B	B	H	H	B	B	B	B	H	B	B	H	B	B	B	B	B	H	B	B	H	B	H	H	B	H	H	B	H	B	H	B	H	H	H	H	B	B
Marker3631483	1	167.4439	B	B	B	H	H	B	B	H	B	B	B	H	H	B	B	B	B	H	B	B	H	B	B	*	B	B	H	B	B	H	B	H	H	B	H	H	B	H	B	H	B	H	H	H	H	B	B
Marker2430899	1	167.4439	B	B	B	H	H	B	B	H	B	B	B	H	H	B	B	B	B	H	B	B	H	B	B	B	B	B	H	B	B	H	B	H	H	B	H	H	B	H	B	H	B	H	H	H	H	B	B
Marker980854	1	167.4439	B	B	B	H	H	B	B	H	B	B	B	H	H	B	B	B	B	H	B	B	H	B	B	B	B	B	H	B	B	H	B	H	H	B	H	H	B	H	B	H	B	B	H	H	H	B	B
Marker2788103	1	168.2252	B	B	B	H	H	B	B	H	B	B	B	H	H	B	B	B	B	H	B	B	H	B	B	H	B	B	H	B	B	H	B	*	H	B	H	H	B	H	B	H	B	B	H	H	H	B	B
Marker3546158	1	168.2252	B	B	B	H	H	B	B	H	B	B	B	H	H	B	B	B	B	H	B	B	H	B	B	*	B	B	H	B	B	H	B	H	H	B	H	H	B	H	B	H	B	*	H	H	H	B	B
Marker1912589	1	168.2252	B	B	B	H	H	B	B	H	B	B	B	H	H	B	B	B	B	H	B	B	H	B	B	H	B	B	H	B	B	H	B	B	H	B	H	H	B	H	B	H	B	B	H	H	H	B	B
Marker3618800	1	168.2252	B	B	B	H	H	B	B	H	B	B	B	H	H	B	B	B	B	H	B	B	H	B	B	H	B	B	B	B	B	H	B	B	H	B	H	H	B	H	B	H	B	B	H	H	H	B	B
Marker3547780	1	168.2252	B	B	B	H	H	B	B	H	B	B	B	H	H	B	B	B	B	H	B	B	H	B	B	H	B	B	*	B	B	H	B	B	H	B	H	H	B	H	B	H	B	H	H	H	H	B	B
Marker2499558	1	168.2252	B	B	B	H	H	B	B	H	B	B	B	H	H	B	B	B	B	H	B	B	H	B	B	H	B	B	B	B	B	H	B	B	H	B	H	H	B	H	B	H	B	B	H	H	H	B	B
Marker3540547	1	168.2252	B	B	B	H	H	B	B	H	B	B	B	H	H	B	B	B	B	H	B	B	H	B	B	H	B	B	B	B	B	H	B	B	H	B	H	H	B	H	B	H	B	B	H	H	H	B	B
Marker1067787	1	168.2252	B	B	B	H	H	B	B	H	B	B	B	H	H	B	B	B	B	H	B	B	H	B	B	H	B	B	B	B	B	H	B	B	H	B	H	H	B	H	B	H	B	B	H	H	H	B	B
Marker138717	1	168.2252	B	B	B	H	H	B	B	H	B	B	B	H	H	B	B	B	B	H	B	B	H	B	B	H	B	B	B	B	B	H	B	B	H	B	H	H	B	H	B	H	B	H	H	H	H	B	B
Marker1018138	1	168.2252	B	B	B	H	H	B	B	H	B	B	B	H	H	B	B	B	B	H	B	B	H	B	B	H	B	B	B	B	B	H	B	B	H	B	H	H	B	H	B	H	B	H	H	H	H	B	B
Marker1459879	1	168.9945	B	B	B	H	H	B	B	H	B	B	B	H	H	B	B	B	B	H	B	B	H	B	B	H	B	B	B	B	B	H	B	B	H	B	H	H	B	H	B	H	B	H	H	H	H	B	B
Marker2582384	1	168.9945	B	B	B	H	H	B	B	H	B	B	B	H	H	B	B	B	B	H	B	B	H	B	B	H	B	B	B	B	B	H	B	B	H	B	H	H	B	H	B	H	B	H	H	H	H	B	B
Marker2464073	1	168.9945	B	B	B	H	H	B	B	H	B	B	B	H	H	B	B	B	B	H	B	B	H	B	B	H	B	B	B	B	B	H	B	B	H	B	H	H	B	H	B	H	B	H	H	H	H	B	B
Marker2233874	1	169.7637	B	B	B	H	H	B	B	H	B	B	B	H	H	B	B	B	B	H	B	B	H	B	B	H	B	B	B	B	B	H	B	B	H	B	H	H	B	H	B	H	B	H	H	H	H	B	B
Marker2121582	1	169.7637	B	B	B	H	H	B	B	H	B	B	B	H	H	B	B	B	B	H	B	B	H	B	B	H	B	B	B	B	B	H	B	B	H	B	H	H	B	H	B	H	B	H	H	H	H	B	B
Marker2049398	1	169.7637	B	B	B	H	H	B	B	H	B	B	B	H	H	B	B	B	B	H	B	B	H	B	B	H	B	B	B	B	B	H	B	B	H	B	H	H	B	H	B	H	B	H	H	H	H	B	B
Marker3288143	1	169.7637	B	B	B	H	H	B	B	H	B	B	B	H	H	B	B	B	B	H	B	B	H	B	B	H	B	B	B	B	B	H	B	B	H	B	H	H	B	H	B	H	B	H	H	H	H	B	B
Marker147917	1	169.7637	B	B	B	H	H	B	B	H	B	B	B	H	H	B	B	B	B	H	B	B	H	B	B	H	B	B	B	B	B	H	B	B	H	B	H	H	B	H	B	H	B	H	H	H	H	B	B
Marker2121730	1	169.7637	B	B	B	H	H	B	B	H	B	B	B	H	H	B	B	B	B	H	B	B	H	B	B	H	B	B	B	B	B	H	B	B	H	B	H	H	B	H	B	H	B	H	H	H	H	B	B
Marker2581631	1	169.7637	B	B	B	H	H	B	B	H	B	B	B	H	H	B	B	B	B	H	B	B	H	B	B	H	B	B	B	B	B	H	B	B	H	B	H	H	B	H	B	H	B	H	H	H	H	B	B
Marker3620384	1	169.7637	B	B	B	H	H	B	B	H	B	B	B	H	H	B	B	B	B	H	B	B	H	B	B	H	B	B	B	B	B	H	B	B	H	B	H	H	B	H	B	H	B	H	H	H	H	B	B
Marker1494735	1	169.7637	B	B	B	H	H	B	B	H	B	B	B	H	H	B	B	B	B	H	B	B	H	B	B	H	B	B	B	B	B	H	B	B	H	B	H	H	B	H	B	H	B	H	H	H	H	B	B
Marker2670262	1	169.7637	B	B	B	H	H	B	B	H	B	B	B	H	H	B	B	B	B	H	B	B	H	B	B	H	B	B	B	B	B	H	B	B	H	B	H	H	B	H	B	H	B	H	H	H	H	B	B
Marker1850983	1	169.7637	B	B	B	H	H	B	B	H	B	B	B	H	H	B	B	B	B	H	B	B	H	B	B	H	B	B	B	B	B	H	B	B	H	B	H	H	B	H	B	H	B	H	H	H	H	B	B
Marker1933513	1	169.7637	B	B	B	H	H	B	B	H	B	B	B	H	H	B	B	B	B	H	B	B	H	B	B	H	B	B	B	B	B	H	B	B	H	B	H	H	B	H	B	H	B	H	H	H	H	B	B
Marker2186730	1	170.5451	B	B	B	H	H	B	B	H	B	B	B	H	H	B	B	B	B	H	B	B	H	B	B	H	B	B	B	B	B	H	B	B	H	B	H	H	B	H	B	H	B	H	H	H	H	B	B
Marker3360021	1	170.5451	B	B	B	H	H	B	B	H	B	B	B	H	H	B	B	B	B	H	B	B	H	B	B	H	B	B	B	B	B	H	B	B	H	B	H	H	B	H	B	H	B	H	H	H	H	B	B
Marker2037896	1	170.5451	B	B	B	H	H	B	B	H	B	B	B	H	H	B	B	B	B	H	B	B	H	B	B	H	B	B	B	B	B	H	B	B	H	B	H	H	B	H	B	H	B	H	H	H	H	B	B
Marker1655994	1	170.5451	B	B	B	H	H	B	B	H	B	B	B	H	H	B	B	B	B	H	B	B	H	B	B	H	B	B	B	B	B	H	B	B	H	B	H	H	B	H	B	H	B	H	H	H	H	B	B
Marker3334282	1	171.3143	B	B	B	H	H	B	B	H	B	B	B	H	H	B	B	B	B	H	B	B	H	B	B	H	B	B	B	B	B	H	B	B	H	B	H	H	B	H	B	H	B	H	H	H	H	B	B
Marker772523	1	171.3143	B	B	B	H	H	B	B	H	B	B	B	H	H	B	B	B	B	H	B	B	H	B	B	H	B	B	B	B	B	H	B	B	H	B	H	H	B	H	B	H	B	H	H	H	H	B	B
Marker2266924	1	171.3143	B	B	B	H	H	B	B	H	B	B	B	H	H	B	B	B	B	H	B	B	H	B	B	H	B	B	B	B	B	H	B	B	H	B	H	H	B	H	B	H	B	H	H	H	H	B	B
Marker645421	1	171.3143	B	B	B	H	H	B	B	H	B	B	B	H	H	B	B	B	B	H	B	B	H	B	B	H	B	B	B	B	B	H	B	B	H	B	H	H	B	H	B	H	B	H	H	H	H	B	B
Marker46098	1	171.3143	B	B	B	H	H	B	B	H	B	B	B	H	H	B	B	B	B	H	B	B	H	B	B	H	B	B	B	B	B	H	B	B	H	B	H	H	B	H	B	H	B	H	H	H	H	B	B
Marker2064071	1	171.3143	B	B	B	H	H	B	B	H	B	B	B	H	H	B	B	B	B	H	B	B	H	B	B	H	B	B	B	B	B	H	B	B	H	B	H	H	B	H	B	H	B	H	H	H	H	B	B
Marker2693869	1	171.3143	B	B	B	H	H	B	B	H	B	B	B	H	H	B	B	B	B	H	B	B	H	B	B	H	B	B	B	B	B	H	B	B	H	B	H	H	B	H	B	H	B	H	H	H	H	B	B
Marker1355353	1	172.0896	B	B	B	H	H	B	B	H	B	B	B	H	H	B	B	B	B	H	B	B	H	B	B	H	B	B	B	B	B	H	B	B	H	B	H	H	B	H	B	H	B	H	H	H	H	B	B
Marker1283620	1	172.8589	B	B	B	H	H	B	B	H	B	B	B	H	H	B	B	B	B	H	B	B	H	B	B	H	B	B	B	B	B	H	B	B	H	B	H	H	B	H	B	H	B	H	H	H	H	B	B
Marker2590416	1	172.8589	B	B	B	H	H	B	B	H	B	B	B	H	H	B	B	B	B	H	B	B	H	B	B	H	B	B	B	B	B	H	B	B	H	B	H	H	B	H	B	H	B	H	H	H	H	B	B
Marker401063	1	172.8589	B	B	B	H	H	B	B	H	B	B	B	H	H	B	B	B	B	H	B	B	H	B	B	H	B	B	B	B	B	H	B	B	H	B	H	H	B	H	B	H	B	H	H	H	H	B	B
Marker3672808	1	172.8589	B	B	B	H	H	B	B	H	B	B	B	H	H	B	B	B	B	H	B	B	H	B	B	H	B	B	B	B	B	H	B	B	H	B	H	H	B	H	B	H	B	H	H	H	H	B	B
Marker835680	1	172.8589	B	B	B	H	H	B	B	H	B	B	B	H	H	B	B	B	B	H	B	B	H	B	B	H	B	B	B	B	B	H	B	B	H	B	H	H	B	H	B	H	B	H	H	H	H	B	B
Marker116064	1	172.8589	B	B	B	H	H	B	B	H	B	B	B	H	H	B	B	B	B	H	B	B	H	B	B	H	B	B	B	B	B	H	B	B	H	B	H	H	B	H	B	H	B	H	H	H	H	B	B
Marker2798770	1	172.8589	B	B	B	H	H	B	B	H	B	B	B	H	H	B	B	B	B	H	B	B	H	B	B	H	B	B	B	B	B	H	B	B	H	B	H	H	B	H	B	H	B	H	H	H	H	B	B
Marker931020	1	172.8589	B	B	B	H	H	B	B	H	B	B	B	H	H	B	B	B	B	H	B	B	H	B	B	H	B	B	B	B	B	H	B	B	H	B	H	H	B	H	B	H	B	H	H	H	H	B	B
Marker1458276	1	172.8589	B	B	B	H	H	B	B	H	B	B	B	H	H	B	B	B	B	H	B	B	H	B	B	H	B	B	H	B	B	H	B	B	H	B	H	H	B	H	B	H	B	H	H	H	H	B	B
Marker1255304	1	172.8589	B	B	B	H	H	B	B	H	B	B	B	H	H	B	B	B	B	H	B	B	H	B	B	H	B	B	H	B	B	H	B	B	H	B	H	H	B	H	B	H	B	H	H	H	H	B	B
Marker1713532	1	172.8589	B	B	B	H	H	B	B	H	B	B	B	H	H	B	B	B	B	H	B	B	H	B	B	H	B	B	B	B	B	H	B	B	H	B	H	H	B	H	B	H	B	H	H	H	H	B	B
Marker2519985	1	172.8589	B	B	B	H	H	B	B	H	B	B	B	H	H	B	B	B	B	H	B	B	H	B	B	H	B	B	B	B	B	H	B	B	H	B	H	H	B	H	B	H	B	H	H	H	H	B	B
Marker1968006	1	172.8589	B	B	B	H	H	B	B	H	B	B	B	H	H	B	B	B	B	H	B	B	H	B	B	H	B	B	*	B	B	H	B	B	H	B	H	H	B	H	B	H	B	H	H	H	H	B	B
Marker1067635	1	172.8589	B	B	B	H	H	B	B	H	B	B	B	H	H	B	B	B	B	H	B	B	H	B	B	H	B	B	B	B	B	H	B	B	H	B	H	H	B	H	B	H	B	H	H	H	H	B	B
Marker842563	1	172.8589	B	B	B	H	H	B	B	H	B	B	B	H	H	B	B	B	B	H	B	B	H	B	B	H	B	B	*	B	B	H	B	B	H	B	H	H	B	H	B	H	B	H	H	H	H	B	B
Marker714117	1	172.8589	B	B	B	H	H	B	B	H	B	B	B	H	H	B	B	B	B	H	B	B	H	B	B	H	B	B	B	B	B	H	B	B	H	B	H	H	B	H	B	H	B	H	H	H	H	B	B
Marker991903	1	172.8589	B	B	B	H	H	B	B	H	B	B	B	H	H	B	B	B	B	H	B	B	H	B	B	H	B	B	B	B	B	H	B	B	H	B	H	H	B	H	B	H	B	H	H	H	H	B	B
Marker3510178	1	172.8589	B	B	B	H	H	B	B	H	B	B	B	H	H	B	B	B	B	H	B	B	H	B	B	H	B	B	B	B	B	H	B	B	H	B	H	H	B	H	B	H	B	H	H	H	H	B	B
Marker3633792	1	173.6282	B	B	B	H	H	B	B	H	B	B	B	H	H	B	B	B	B	H	B	B	H	B	B	H	B	B	B	B	B	H	B	B	H	B	H	H	B	H	B	H	B	H	H	H	H	B	B
Marker2071126	1	173.6282	B	B	B	H	H	B	B	H	B	B	B	H	H	B	B	B	B	H	B	B	H	B	B	H	B	B	B	B	B	H	B	B	H	B	H	H	B	H	B	H	B	H	H	H	H	B	B
Marker2967691	1	173.6282	B	B	B	H	H	B	B	H	B	B	B	H	H	B	B	B	B	H	B	B	H	B	B	H	B	B	B	B	B	H	B	B	H	B	H	H	B	H	B	H	B	H	H	H	H	B	B
Marker1692008	1	173.6282	B	B	B	H	H	B	B	H	B	B	B	H	H	B	B	B	B	H	B	B	H	B	B	H	B	B	B	B	B	H	B	B	H	B	H	H	B	H	B	H	B	H	H	H	H	B	B
Marker2135756	1	173.6282	B	B	B	H	H	B	B	H	B	B	B	H	H	B	B	B	B	H	B	B	H	B	B	H	B	B	B	B	B	H	B	B	H	B	H	H	B	H	B	H	B	H	H	H	H	B	B
Marker1340734	1	173.6282	B	B	B	H	H	B	B	H	B	B	B	H	H	B	B	B	B	H	B	B	H	B	B	H	B	B	B	B	B	H	B	B	H	B	H	H	B	H	B	H	B	H	H	H	H	B	B
Marker2788446	1	173.6282	B	B	B	H	H	B	B	H	B	B	B	H	H	B	B	B	B	H	B	B	H	B	B	H	B	B	B	B	B	H	B	B	H	B	H	H	B	H	B	H	B	H	H	H	H	B	B
Marker3153984	1	174.3975	B	B	B	H	H	B	B	H	B	B	B	H	H	B	B	B	B	H	B	B	H	B	B	H	B	B	B	B	B	H	B	B	H	B	H	H	B	H	B	H	B	H	H	H	H	B	B
Marker3216912	1	174.3975	B	B	B	H	H	B	B	H	B	B	B	H	H	B	B	B	B	H	B	B	H	B	B	H	B	B	B	B	B	H	B	B	H	B	H	H	B	H	B	H	B	H	H	H	H	B	B
Marker945856	1	174.3975	B	B	B	H	H	B	B	H	B	B	B	H	H	B	B	B	B	H	B	B	H	B	B	H	B	B	B	B	B	H	B	B	H	B	H	H	B	H	B	H	B	H	H	H	H	B	B
Marker3209888	1	174.3975	B	B	B	H	H	B	B	H	B	B	B	H	H	B	B	B	B	H	B	B	H	B	B	H	B	B	B	B	B	H	B	B	H	B	H	H	B	H	B	H	B	H	H	H	H	B	B
Marker2733556	1	174.3975	B	B	B	H	H	B	B	H	B	B	B	H	H	B	B	B	B	H	B	B	H	B	B	H	B	B	B	B	B	H	B	B	H	B	H	H	B	H	B	H	B	H	H	H	H	B	B
Marker1393883	1	175.1667	B	B	B	H	H	B	B	H	B	B	B	H	H	B	B	B	B	H	B	B	H	B	B	H	B	B	B	B	B	H	B	B	H	B	H	H	B	H	B	H	B	H	H	H	H	B	B
Marker2032595	1	175.1667	B	B	B	H	H	B	B	H	B	B	B	H	H	B	B	B	B	H	B	B	H	B	B	H	B	B	H	B	B	H	B	B	H	B	H	H	B	H	B	H	B	H	H	H	H	B	B
Marker1687378	1	175.1667	B	B	B	H	H	B	B	H	B	B	B	H	H	B	B	B	B	H	B	B	H	B	B	H	B	B	H	B	B	H	B	B	H	B	H	H	B	H	B	H	B	H	H	H	H	B	B
Marker859779	1	176.7057	B	B	B	H	H	B	B	H	B	B	B	H	H	B	B	B	B	H	B	B	H	B	B	H	B	B	H	B	B	H	B	B	H	B	H	H	B	H	B	H	B	H	H	H	H	B	B
Marker2175115	1	177.475	B	B	B	H	H	B	B	H	B	B	B	H	H	B	B	B	B	H	B	B	H	B	B	H	B	B	H	B	B	H	B	B	H	B	H	H	B	H	B	H	B	H	H	H	H	B	B
Marker3225752	1	177.475	B	B	B	H	H	B	B	H	B	B	B	H	H	B	B	B	B	H	B	B	H	B	B	H	B	B	H	B	B	H	B	B	H	B	H	H	B	H	B	H	B	H	H	H	H	B	B
Marker3339732	1	178.2443	B	B	B	H	H	B	B	H	B	B	B	H	H	B	B	B	B	H	B	B	H	B	B	H	B	B	H	B	B	H	B	B	H	B	H	H	B	H	B	H	B	H	H	H	H	B	B
Marker2535265	1	178.2443	B	B	B	H	H	B	B	H	B	B	B	H	H	B	B	B	B	H	B	B	H	B	B	H	B	B	H	B	B	H	B	B	H	B	H	H	B	H	B	H	B	H	H	H	H	B	B
Marker2121640	1	178.2443	B	B	B	H	H	B	B	H	B	B	B	H	H	B	B	B	B	H	B	B	H	B	B	H	B	B	H	B	B	H	B	B	H	B	H	H	B	H	B	H	B	H	H	H	H	B	B
Marker2064077	1	179.0135	B	B	B	H	H	B	B	H	B	B	B	H	H	B	B	B	B	H	B	B	H	B	B	H	B	B	H	B	B	H	B	B	H	B	H	H	B	H	B	H	B	H	H	H	H	B	B
Marker2967372	1	179.7949	B	B	B	H	H	B	B	H	B	B	B	H	H	B	B	B	B	H	B	B	H	B	B	H	B	B	H	B	B	H	B	B	H	B	H	H	B	H	B	H	B	H	H	H	H	B	B
Marker1073191	1	179.7949	B	B	B	H	H	B	B	H	B	B	B	H	H	B	B	B	B	H	B	B	H	B	B	H	B	B	H	B	B	H	B	B	H	B	H	H	B	H	B	H	B	H	H	H	H	B	B
Marker2503900	1	180.5949	B	B	B	H	H	B	B	H	B	B	B	H	H	B	B	B	B	H	B	B	H	B	B	H	B	B	H	B	B	H	B	B	H	B	H	H	B	H	B	H	B	H	H	H	H	B	B
Marker2403471	1	182.1828	B	B	B	H	H	B	B	H	B	B	B	H	H	B	B	B	B	H	B	B	H	B	B	H	B	B	H	B	B	H	B	B	H	B	H	H	B	H	B	H	B	H	H	H	H	B	B
Marker3306808	1	183.7706	B	B	B	H	H	B	B	H	B	B	B	H	H	B	B	B	B	H	B	B	H	B	B	H	B	B	H	B	B	H	B	B	H	B	H	H	B	H	B	H	B	H	H	H	H	B	B
Marker1743945	1	185.3459	B	B	B	H	H	B	B	H	B	B	B	H	H	B	B	B	B	H	B	B	H	B	B	H	B	B	H	B	B	H	B	B	H	B	H	H	B	H	B	H	B	H	H	H	H	B	B
Marker890113	1	186.9212	B	B	B	H	H	B	B	H	B	B	B	H	H	B	B	B	B	H	B	B	H	B	B	H	B	B	H	B	B	H	B	B	H	B	H	H	B	H	B	H	B	H	H	H	H	B	B
Marker1474640	1	189.2852	B	B	B	H	H	B	B	H	B	B	B	H	H	B	B	B	B	H	B	B	H	B	B	H	B	B	H	B	B	H	B	B	H	B	H	H	B	H	B	H	B	H	H	H	H	B	B
Marker2614678	1	190.873	B	B	B	H	H	B	B	H	B	B	B	H	H	B	B	B	B	H	B	B	H	B	B	H	B	B	H	B	B	H	B	H	H	B	H	H	B	H	B	H	B	H	H	H	H	B	B
Marker551624	1	191.6795	B	B	B	H	H	B	B	H	B	B	B	H	H	B	B	B	B	H	B	B	H	B	B	H	B	B	H	B	B	H	B	H	H	B	H	H	B	H	B	H	B	H	H	H	H	B	B
Marker3776378	1	191.6795	B	B	B	H	H	B	B	H	B	B	B	H	H	B	B	B	B	H	B	B	H	B	B	H	B	B	H	B	B	H	B	H	H	B	H	H	B	H	B	H	B	H	H	H	H	B	B
Marker814598	1	191.6795	B	B	B	H	H	B	B	H	B	B	B	H	H	B	B	B	B	H	B	B	H	B	B	B	B	B	H	B	B	H	B	H	H	B	H	H	B	H	B	H	B	H	H	H	H	B	B
Marker1003925	1	192.5061	B	B	B	H	H	B	B	H	B	B	B	H	H	B	B	B	B	H	B	B	H	B	B	B	B	B	H	B	B	H	B	H	H	B	H	H	B	H	B	H	B	H	H	H	H	B	B
Marker954129	1	193.3258	B	B	B	H	H	B	B	H	B	B	B	H	H	B	B	B	B	H	B	B	H	B	B	B	B	B	H	B	B	H	B	H	H	B	H	H	B	H	B	H	B	H	H	H	H	B	B
Marker207659	1	194.1259	B	B	B	H	H	B	B	H	B	B	B	H	H	B	B	B	B	H	B	B	H	B	B	B	B	B	H	B	B	H	B	H	H	B	H	H	B	H	B	H	B	H	H	H	H	B	B
Marker3634409	1	194.9324	B	B	B	H	H	B	B	H	B	B	B	H	H	B	B	B	B	H	B	B	H	B	B	B	B	B	H	B	B	H	B	H	H	B	H	H	B	H	B	H	B	H	H	H	H	B	B
Marker1997536	1	194.9324	B	B	B	H	H	B	B	H	B	B	B	H	H	B	B	B	B	H	B	B	H	B	B	B	B	B	H	B	B	H	B	H	H	B	H	H	B	H	B	H	B	H	H	H	H	B	B
Marker1400768	1	196.4954	B	B	B	H	H	B	B	H	B	B	B	H	H	B	B	B	B	H	B	B	H	B	B	B	B	B	H	B	B	H	B	H	H	B	H	H	B	H	B	H	B	H	H	H	H	B	B
Marker3777996	1	197.2829	B	B	B	H	H	B	B	H	B	B	B	H	H	B	B	B	B	H	B	B	H	B	B	B	B	B	H	B	B	H	B	H	H	B	H	H	B	H	B	H	B	H	H	H	H	B	B
Marker1322229	1	197.2829	B	B	B	H	H	B	B	H	B	B	B	H	H	B	B	B	B	H	B	B	H	B	B	B	B	B	H	B	B	H	B	H	H	B	H	H	B	H	B	H	B	H	H	H	H	B	B
Marker2723549	1	198.8459	B	B	B	H	H	B	B	H	B	B	B	H	H	B	B	B	B	H	B	B	H	B	B	B	B	B	H	B	B	H	B	H	H	B	H	H	B	H	B	H	B	H	H	H	H	B	B
Marker2249742	1	198.8459	B	B	B	H	H	B	B	H	B	B	B	H	H	B	B	B	B	H	B	B	H	B	B	B	B	B	H	B	B	H	B	H	H	B	H	H	B	H	B	H	B	H	H	H	H	B	B
Marker3111386	1	198.8459	B	B	B	H	H	B	B	H	B	B	B	H	H	B	B	B	B	H	B	B	H	B	B	B	B	B	H	B	B	H	B	H	H	B	H	H	B	H	B	H	B	H	H	H	H	B	B
Marker3622251	1	201.1913	B	B	B	H	H	B	B	H	B	B	B	H	H	B	B	B	B	H	B	B	H	B	B	B	B	B	H	B	B	H	B	H	H	B	H	H	B	H	B	H	B	H	H	H	H	B	B
Marker1459309	1	201.1913	B	B	B	H	H	B	B	H	B	B	B	H	H	B	B	B	B	H	B	B	H	B	B	B	B	B	H	B	B	H	B	H	H	B	H	H	B	H	B	H	B	H	H	H	H	B	B
Marker3232123	1	201.1913	B	B	B	H	H	B	B	H	B	B	B	H	H	B	B	B	B	H	B	B	H	B	B	B	B	B	H	B	B	H	B	H	H	B	H	H	B	H	B	H	B	H	H	H	H	B	B
Marker617018	1	201.1913	B	B	B	H	H	B	B	H	B	B	B	H	H	B	B	B	B	H	B	B	H	B	B	H	B	B	H	B	B	H	B	H	H	B	H	H	B	H	B	H	B	H	H	H	H	B	B
Marker2860634	1	202.7303	B	B	B	H	H	B	B	H	B	B	B	H	H	B	B	B	B	H	B	B	H	B	B	H	B	B	H	B	B	H	B	H	H	B	H	H	B	H	B	H	B	H	H	H	H	B	B
Marker3391386	1	203.4996	B	B	B	H	H	B	B	H	B	B	B	H	H	B	B	B	B	H	B	B	H	B	B	H	B	B	H	B	B	H	B	H	H	B	H	H	B	H	B	H	B	H	H	H	H	B	B
Marker3771605	1	203.4996	B	B	B	H	H	B	B	H	B	B	B	H	H	B	B	B	B	H	B	B	H	B	B	B	B	B	H	B	B	H	B	H	H	B	H	H	B	H	B	H	B	B	H	H	H	B	B
Marker2066671	1	203.4996	B	B	B	H	H	B	B	H	B	B	B	H	H	B	B	B	B	H	B	B	H	B	B	H	B	B	H	B	B	H	B	H	H	B	H	H	B	H	B	H	B	B	H	H	H	B	B
Marker765132	1	203.4996	B	B	B	H	H	B	B	H	B	B	B	H	H	B	B	B	B	H	B	B	H	B	B	H	B	B	H	B	B	H	B	H	H	B	H	H	B	H	B	H	B	B	H	H	H	B	B
Marker343943	1	203.4996	B	B	B	H	H	B	B	H	B	B	B	H	H	B	B	B	B	H	B	B	H	B	B	*	B	B	H	B	B	H	B	H	H	B	H	H	B	H	B	H	B	B	H	H	H	B	B
Marker2440787	1	203.4996	B	B	B	H	H	B	B	H	B	B	B	H	H	B	B	B	B	H	B	B	H	B	B	H	B	B	H	B	B	H	B	H	H	B	H	H	B	H	B	H	B	B	H	H	H	B	B
Marker988971	1	203.4996	B	B	B	H	H	B	B	H	B	B	B	H	H	B	B	B	B	H	B	B	H	B	B	*	B	B	H	B	B	H	B	H	H	B	H	H	B	H	B	H	B	B	H	H	H	B	B
Marker3379239	1	203.4996	B	B	B	H	H	B	B	H	B	B	B	H	H	B	B	B	B	H	B	B	H	B	B	B	B	B	H	B	B	H	B	H	H	B	H	H	B	H	B	H	B	B	H	H	H	B	B
Marker1493931	1	203.4996	B	B	B	H	H	B	B	H	B	B	B	H	H	B	B	B	B	H	B	B	H	B	B	B	B	B	H	B	B	H	B	H	H	B	H	H	B	H	B	H	B	B	H	H	H	B	B
Marker2323866	1	204.2748	B	B	B	H	H	B	B	H	B	B	B	H	H	B	B	B	B	H	B	B	H	B	B	B	B	B	H	B	B	H	B	H	H	B	H	H	B	H	B	H	B	H	H	H	H	B	B
Marker3729402	1	204.2748	B	B	B	H	H	B	B	H	B	B	B	H	H	B	B	B	B	H	B	B	H	B	B	B	B	B	H	B	B	H	B	H	H	B	H	H	B	H	B	H	B	H	H	H	H	B	B
Marker2153967	1	205.0623	B	B	B	H	H	B	B	H	B	B	B	H	H	B	B	B	B	H	B	B	H	B	B	B	B	B	H	B	B	H	B	H	H	B	H	H	B	H	B	H	B	H	H	H	H	B	B
Marker3323783	1	205.0623	B	B	B	H	H	B	B	H	B	B	B	H	H	B	B	B	B	H	B	B	H	B	B	B	B	B	H	B	B	H	B	H	H	B	H	H	B	H	B	H	B	H	H	H	H	B	B
Marker1499202	1	205.8316	B	B	B	H	H	B	B	H	B	B	B	H	H	B	B	B	B	H	B	B	H	B	B	B	B	B	H	B	B	H	B	H	H	B	H	H	B	H	B	H	B	H	H	H	H	B	B
Marker2340353	1	205.8316	B	B	B	H	H	B	B	H	B	B	B	H	H	B	B	B	B	H	B	B	H	B	B	H	B	B	H	B	B	H	B	H	H	B	H	H	B	H	B	H	B	H	H	H	H	B	B
Marker2224503	1	206.6068	B	B	B	H	H	B	B	H	B	B	B	H	H	B	B	B	B	H	B	B	B	B	B	H	B	B	H	B	B	H	B	H	H	B	H	H	B	H	B	H	B	H	H	H	H	B	B
Marker1052932	1	206.6068	B	B	B	H	H	B	B	H	B	B	B	H	H	B	B	B	B	H	B	B	B	B	B	H	B	B	H	B	B	H	B	H	H	B	H	H	B	H	B	H	B	H	H	H	H	B	B
Marker3083586	1	206.6068	B	B	B	H	H	B	B	H	B	B	B	H	H	B	B	B	B	H	B	B	B	B	B	B	B	B	H	B	B	H	B	H	H	B	H	H	B	H	B	H	B	H	H	H	H	B	B
Marker731311	1	207.3821	B	B	B	H	H	B	B	H	B	B	B	H	H	B	B	B	B	H	B	B	B	B	B	B	B	B	H	B	B	H	B	H	H	B	H	H	B	H	B	H	B	H	H	H	H	B	B
Marker3541503	1	207.3821	B	B	B	H	H	B	B	H	B	B	B	H	H	B	B	B	B	H	B	B	H	B	B	B	B	B	H	B	B	H	B	H	H	B	H	H	B	H	B	H	B	H	H	H	H	B	B
Marker1081126	1	207.3821	B	B	B	H	H	B	B	H	B	B	B	H	H	B	B	B	B	H	B	B	H	B	B	B	B	B	H	B	B	H	B	H	H	B	H	H	B	H	B	H	B	H	H	B	H	B	B
Marker1671521	1	207.3821	B	B	B	H	H	B	B	H	B	B	B	H	H	B	B	B	B	H	B	B	H	B	B	B	B	B	H	B	B	H	B	H	H	B	H	H	B	H	B	H	B	H	H	B	H	B	B
Marker1459732	1	207.3821	B	B	B	H	H	B	B	H	B	B	B	H	H	B	B	B	B	H	B	B	H	B	B	B	B	B	H	B	B	H	B	H	H	B	H	H	B	H	B	H	B	H	H	B	H	B	B
Marker1985241	1	207.3821	B	B	B	H	H	B	B	H	B	B	B	H	H	B	B	B	B	H	B	B	H	B	B	B	B	B	H	B	B	H	B	H	H	B	H	H	B	H	B	H	B	H	H	B	H	B	B
Marker2207509	1	207.3821	B	B	B	H	H	B	B	H	B	B	B	H	H	B	B	B	B	H	B	B	H	B	B	B	B	B	H	B	B	H	B	H	H	B	H	H	B	H	B	H	B	H	H	B	H	B	B
Marker1072906	1	208.9451	B	B	B	H	H	B	B	H	B	B	B	H	H	B	B	B	B	H	B	B	H	B	B	B	B	B	H	B	B	H	B	H	H	B	H	H	B	H	B	H	B	H	H	B	H	B	B
Marker2701450	1	208.9451	B	B	B	H	H	B	B	H	B	B	B	H	H	B	B	B	B	H	B	B	H	B	B	B	B	B	H	B	B	H	B	H	H	B	H	H	B	B	B	H	B	H	H	B	H	B	B
Marker2670000	1	208.9451	B	B	B	H	H	B	B	H	B	B	B	H	H	B	B	B	B	H	B	B	H	B	B	B	B	B	H	B	B	H	B	H	H	B	H	H	B	B	B	H	B	H	H	B	H	B	B
Marker3656378	1	208.9451	B	B	B	H	H	B	B	H	B	B	B	H	H	B	B	B	B	H	B	B	H	B	B	B	B	B	H	B	B	H	B	H	H	B	H	H	B	B	B	H	B	H	H	B	H	B	B
Marker306151	1	211.2905	B	B	B	H	H	B	B	H	B	B	B	H	H	B	B	B	B	H	B	B	H	B	B	B	B	B	H	B	B	H	B	H	H	B	H	H	B	B	B	H	B	H	H	H	H	B	B
Marker1051808	1	212.8535	B	B	B	H	H	B	B	H	B	B	B	H	H	B	B	B	B	H	B	B	H	B	B	B	B	B	H	B	B	H	B	H	H	B	H	H	B	B	B	H	B	H	H	H	H	B	B
Marker523253	1	213.6349	B	B	B	H	H	B	B	H	B	B	B	H	H	B	B	B	B	H	B	B	H	B	B	B	B	B	H	B	B	H	B	H	H	B	H	H	B	B	B	H	B	H	H	H	H	B	B
Marker1340410	1	213.6349	B	B	B	H	H	B	B	H	B	B	B	H	H	B	B	B	B	H	B	B	H	B	B	B	B	B	H	B	B	H	B	H	H	B	H	H	B	B	B	H	B	H	H	H	H	B	B
Marker1578724	1	213.6349	B	B	B	H	H	B	B	H	B	B	B	H	H	B	B	B	B	H	B	B	H	B	B	B	B	B	H	B	B	H	B	H	H	B	H	H	B	B	B	H	B	H	H	H	H	B	B
Marker96258	1	213.6349	B	B	B	H	H	B	B	H	B	B	B	H	H	B	B	B	B	H	B	B	H	B	B	B	B	B	H	B	B	H	B	H	H	B	H	H	B	B	B	H	B	H	H	H	H	B	B
Marker1997947	1	213.6349	B	B	B	H	H	B	B	H	B	B	B	H	H	B	B	B	B	H	B	B	H	B	B	B	B	B	H	B	B	H	B	H	H	B	H	H	B	B	B	H	B	H	H	H	H	B	B
Marker49363	1	213.6349	B	B	B	H	H	B	B	H	B	B	B	H	H	B	B	B	B	H	B	B	H	B	B	B	B	B	H	B	B	H	B	H	H	B	H	H	B	B	B	H	B	H	H	H	H	B	B
Marker2723623	1	213.6349	B	B	B	H	H	B	B	H	B	B	B	H	H	B	B	B	B	H	B	B	H	B	B	B	B	B	H	B	B	H	B	H	H	B	H	H	B	B	B	H	B	H	H	H	H	B	B
Marker197691	1	213.6349	B	B	B	H	H	B	B	H	B	B	B	H	H	B	B	B	B	H	B	B	H	B	B	B	B	B	H	B	B	H	B	H	H	B	H	H	B	B	B	H	B	H	H	H	H	B	B
Marker3341685	1	214.4101	B	B	B	H	H	B	B	H	B	B	B	H	H	B	B	B	B	H	B	B	H	B	B	B	B	B	H	B	B	H	B	H	H	B	H	H	B	B	B	H	B	H	H	H	H	B	B
Marker1821108	1	215.1914	B	B	B	H	H	B	B	H	B	B	B	H	H	B	B	B	B	H	B	B	H	B	B	B	B	B	H	B	B	H	B	H	H	B	H	H	B	B	B	H	B	H	H	H	H	B	B
Marker1965248	1	216.7544	B	B	B	H	H	B	B	H	B	B	B	H	H	B	B	B	B	H	B	B	H	B	B	B	B	B	H	B	B	H	B	H	H	B	H	H	B	B	B	H	B	H	H	H	H	B	B
Marker1842125	1	216.7544	B	B	B	H	H	B	B	H	B	B	B	H	H	B	B	B	B	H	B	B	H	B	B	B	B	B	H	B	B	H	B	H	H	B	H	H	B	B	B	H	B	H	H	H	H	B	B
Marker16969	1	216.7544	B	B	B	H	H	B	B	H	B	B	B	H	H	B	B	B	B	H	B	B	H	B	B	B	B	B	H	B	B	H	B	H	H	B	H	H	B	B	B	H	B	H	H	H	H	B	B
Marker3740747	1	218.3053	B	B	B	H	H	B	B	H	B	B	B	H	H	B	B	B	B	H	B	B	H	B	B	B	B	B	H	B	B	H	B	H	H	B	H	H	B	B	B	H	B	H	H	H	H	B	B
Marker2087318	1	218.3053	B	B	B	H	H	B	B	H	B	B	B	H	H	B	B	B	B	H	B	B	H	B	B	B	B	B	H	B	B	H	B	H	H	B	H	H	B	B	B	H	B	H	H	H	H	B	B
Marker2179830	1	218.3053	B	B	B	H	H	B	B	H	B	B	B	H	H	B	B	B	B	H	B	B	H	B	B	B	B	B	H	B	B	H	B	H	H	B	H	H	B	B	B	H	B	H	H	H	H	B	B
Marker1659269	1	218.3053	B	B	B	H	H	B	B	H	B	B	B	H	H	B	B	B	B	H	B	B	H	B	B	B	B	B	H	B	B	H	B	H	H	B	H	H	B	B	B	H	B	H	H	H	H	B	B
Marker2119881	1	218.3053	B	B	B	H	H	B	B	H	B	B	B	H	H	B	B	B	B	H	B	B	H	B	B	B	B	B	H	B	B	H	B	H	H	B	H	H	B	B	B	H	B	H	H	H	H	B	B
Marker2439891	1	218.3053	B	B	B	H	H	B	B	H	B	B	B	H	H	B	B	B	B	H	B	B	H	B	B	B	B	B	H	B	B	H	B	H	H	B	H	H	B	B	B	H	B	H	H	H	H	B	B
Marker2010920	1	218.3053	B	B	B	H	H	B	B	H	B	B	B	H	H	B	B	B	B	H	B	B	H	B	B	B	B	B	H	B	B	H	B	H	H	B	H	H	B	B	B	H	B	H	H	H	H	B	B
Marker2130616	1	218.3053	B	B	B	H	H	B	B	H	B	B	B	H	H	B	B	B	B	H	B	B	H	B	B	B	B	B	H	B	B	H	B	H	H	B	H	H	B	B	B	H	B	H	H	H	H	B	B
Marker859788	1	218.3053	B	B	B	H	H	B	B	H	B	B	B	H	H	B	B	B	B	H	B	B	H	B	B	B	B	B	H	B	B	H	B	H	H	B	H	H	B	B	B	H	B	H	H	H	H	B	B
Marker3260421	1	218.3053	B	B	B	H	H	B	B	H	B	B	B	H	H	B	B	B	B	H	B	B	H	B	B	B	B	B	H	B	B	H	B	H	H	B	H	H	B	B	B	H	B	H	H	H	H	B	B
Marker3292372	1	218.3053	B	B	B	H	H	B	B	H	B	B	B	H	H	B	B	B	B	H	B	B	H	B	B	B	B	B	H	B	B	H	B	H	H	B	H	H	B	B	B	H	B	H	H	H	H	B	B
Marker3277193	1	218.3053	B	B	B	H	H	B	B	H	B	B	B	H	H	B	B	B	B	H	B	B	H	B	B	B	B	B	H	B	B	H	B	H	H	B	H	H	B	B	B	H	B	H	H	H	H	B	B
Marker617422	1	218.3053	B	B	B	H	H	B	B	H	B	B	B	H	H	B	B	B	B	H	B	B	H	B	B	B	B	B	H	B	B	H	B	H	H	B	H	H	B	B	B	H	B	H	H	H	H	B	B
Marker1944943	1	218.3053	B	B	B	H	H	B	B	H	B	B	B	H	H	B	B	B	B	H	B	B	H	B	B	B	B	B	H	B	B	H	B	H	H	B	H	H	B	B	B	H	B	H	H	H	H	B	B
Marker2431276	1	218.3053	B	B	B	H	H	B	B	H	B	B	B	H	H	B	B	B	B	H	B	B	H	B	B	B	B	B	H	B	B	H	B	H	H	B	H	H	B	B	B	H	B	H	H	H	H	B	B
Marker515892	1	219.0928	B	B	B	H	H	B	B	H	B	B	B	H	H	B	B	B	B	H	B	B	H	B	B	B	B	B	H	B	B	H	B	H	H	B	H	H	B	B	B	H	B	H	H	H	H	B	B
Marker2960231	1	219.0928	B	B	B	H	H	B	B	H	B	B	B	H	H	B	B	B	B	H	B	B	H	B	B	B	B	B	H	B	B	H	B	H	H	B	H	H	B	B	B	H	B	H	H	H	H	B	B
Marker2978856	1	219.0928	B	B	B	H	H	B	B	H	B	B	B	H	H	B	B	B	B	H	B	B	H	B	B	B	B	B	H	B	B	H	B	H	H	B	H	H	B	B	B	H	B	H	H	H	H	B	B
Marker2233979	1	219.0928	B	B	B	H	H	B	B	H	B	B	B	H	H	B	B	B	B	H	B	B	H	B	B	B	B	B	H	B	B	H	B	H	H	B	H	H	B	B	B	H	B	H	H	H	H	B	B
Marker2415696	1	219.0928	B	B	B	H	H	B	B	H	B	B	B	H	H	B	B	B	B	H	B	B	H	B	B	B	B	B	H	B	B	H	B	H	H	B	H	H	B	B	B	H	B	H	H	H	H	B	B
Marker3052649	1	219.0928	B	B	B	H	H	B	B	H	B	B	B	H	H	B	B	B	B	H	B	B	H	B	B	B	B	B	H	B	B	H	B	H	H	B	H	H	B	B	B	H	B	H	H	H	H	B	B
Marker477859	1	219.0928	B	B	B	H	H	B	B	H	B	B	B	H	H	B	B	B	B	H	B	B	H	B	B	B	B	B	H	B	B	H	B	*	H	B	H	H	B	B	B	H	B	H	H	H	H	B	B
Marker2011433	1	219.0928	B	B	B	H	H	B	B	H	B	B	B	H	H	B	B	B	B	H	B	B	H	B	B	B	B	B	H	B	B	H	B	H	H	B	H	H	B	B	B	H	B	H	H	H	H	B	B
Marker651988	1	219.0928	B	B	B	H	H	B	B	H	B	B	B	H	H	B	B	B	B	H	B	B	H	B	B	B	B	B	H	B	B	H	B	H	H	B	H	H	B	B	B	H	B	H	H	H	H	B	B
Marker1673760	1	219.0928	B	B	B	H	H	B	B	H	B	B	B	H	H	B	B	B	B	H	B	B	H	B	B	B	B	B	H	B	B	H	B	H	H	B	H	H	B	B	B	H	B	H	H	H	H	B	B
Marker1364206	1	219.0928	B	B	B	H	H	B	B	H	B	B	B	H	H	B	B	B	B	H	B	B	H	B	B	B	B	B	H	B	B	H	B	H	H	B	H	H	B	B	B	H	B	H	H	H	H	B	B
Marker49376	1	219.0928	B	B	B	H	H	B	B	H	B	B	B	H	H	B	B	B	B	H	B	B	H	B	B	B	B	B	H	B	B	H	B	H	H	B	H	H	B	B	B	H	B	H	H	H	H	B	B
Marker993447	1	219.0928	B	B	B	H	H	B	B	H	B	B	B	H	H	B	B	B	B	H	B	B	H	B	B	B	B	B	H	B	B	H	B	H	H	B	H	H	B	B	B	H	B	H	H	H	H	B	B
Marker3673220	1	219.0928	B	B	B	H	H	B	B	H	B	B	B	H	H	B	B	B	B	H	B	B	H	B	B	B	B	B	H	B	B	H	B	H	H	B	H	H	B	B	B	H	B	H	H	H	H	B	B
Marker628900	1	219.0928	B	B	B	H	H	B	B	H	B	B	B	H	H	B	B	B	B	H	B	B	H	B	B	B	B	B	H	B	B	H	B	H	H	B	H	H	B	B	B	H	B	H	H	H	H	B	B
Marker2027806	1	219.0928	B	B	B	H	H	B	B	H	B	B	B	H	H	B	B	B	B	H	B	B	H	B	B	B	B	B	H	B	B	H	B	H	H	B	H	H	B	B	B	H	B	H	H	H	H	B	B
Marker90131	1	219.0928	B	B	B	H	H	B	B	H	B	B	B	H	H	B	B	B	B	H	B	B	H	B	B	B	B	B	H	B	B	H	B	H	H	B	H	H	B	B	B	H	B	H	H	H	H	B	B
Marker3129094	1	219.0928	B	B	B	H	H	B	B	H	B	B	B	H	H	B	B	B	B	H	B	B	H	B	B	B	B	B	H	B	B	H	B	H	H	B	H	H	B	B	B	H	B	H	H	H	H	B	B
Marker993616	1	219.0928	B	B	B	H	H	B	B	H	B	B	B	H	H	B	B	B	B	H	B	B	H	B	B	B	B	B	H	B	B	H	B	H	H	B	H	H	B	B	B	H	B	H	H	H	H	B	B
Marker720812	1	219.0928	B	B	B	H	H	B	B	H	B	B	B	H	H	B	B	B	B	H	B	B	H	B	B	B	B	B	H	B	B	H	B	H	H	B	H	H	B	B	B	H	B	H	H	H	H	B	B
Marker247807	1	219.0928	B	B	B	H	H	B	B	H	B	B	B	H	H	B	B	B	B	H	B	B	H	B	B	B	B	B	H	B	B	H	B	H	H	B	H	H	B	B	B	H	B	H	H	H	H	B	B
Marker3621221	1	219.0928	B	B	B	H	H	B	B	H	B	B	B	H	H	B	B	B	B	H	B	B	H	B	B	B	B	B	H	B	B	H	B	H	H	B	H	H	B	B	B	H	B	H	H	H	H	B	B
Marker1997471	1	219.0928	B	B	B	H	H	B	B	H	B	B	B	H	H	B	B	B	B	H	B	B	H	B	B	B	B	B	H	B	B	H	B	H	H	B	H	H	B	B	B	H	B	H	H	H	H	B	B
Marker335122	1	219.0928	B	B	B	H	H	B	B	H	B	B	B	H	H	B	B	B	B	H	B	B	H	B	B	B	B	B	H	B	B	H	B	H	H	B	H	H	B	B	B	H	B	H	H	H	H	B	B
Marker1619336	1	219.0928	B	B	B	H	H	B	B	H	B	B	B	H	H	B	B	B	B	H	B	B	H	B	B	B	B	B	H	B	B	H	B	H	H	B	H	H	B	B	B	H	B	H	H	H	H	B	B
Marker3451211	1	219.0928	B	B	B	H	H	B	B	H	B	B	B	H	H	B	B	B	B	H	B	B	H	B	B	B	B	B	H	B	B	H	B	H	H	B	H	H	B	B	B	H	B	H	H	H	H	B	B
Marker1212721	1	219.0928	B	B	B	H	H	B	B	H	B	B	B	H	H	B	B	B	B	H	B	B	H	B	B	B	B	B	H	B	B	H	B	H	H	B	H	H	B	B	B	H	B	H	H	H	H	B	B
Marker3077051	1	219.0928	B	B	B	H	H	B	B	H	B	B	B	H	H	B	B	B	B	H	B	B	H	B	B	B	B	B	H	B	B	H	B	H	H	B	H	H	B	B	B	H	B	H	H	H	H	B	B
Marker3341595	1	219.0928	B	B	B	H	H	B	B	H	B	B	B	H	H	B	B	B	B	H	B	B	H	B	B	B	B	B	H	B	B	H	B	H	H	B	H	H	B	B	B	H	B	H	H	H	H	B	B
Marker197694	1	219.0928	B	B	B	H	H	B	B	H	B	B	B	H	H	B	B	B	B	H	B	B	H	B	B	B	B	B	H	B	B	H	B	H	H	B	H	H	B	B	B	H	B	H	H	H	H	B	B
Marker1895174	1	219.0928	B	B	B	H	H	B	B	H	B	B	B	H	H	B	B	B	B	H	B	B	H	B	B	B	B	B	H	B	B	H	B	H	H	B	H	H	B	B	B	H	B	H	H	H	H	B	B
Marker201965	1	219.0928	B	B	B	H	H	B	B	H	B	B	B	H	H	B	B	B	B	H	B	B	H	B	B	B	B	B	H	B	B	H	B	H	H	B	H	H	B	B	B	H	B	H	H	H	H	B	B
Marker2055913	1	219.0928	B	B	B	H	H	B	B	H	B	B	B	H	H	B	B	B	B	H	B	B	H	B	B	B	B	B	H	B	B	H	B	H	H	B	H	H	B	B	B	H	B	H	H	H	H	B	B
Marker3710920	1	219.0928	B	B	B	H	H	B	B	H	B	B	B	H	H	B	B	B	B	H	B	B	H	B	B	B	B	B	H	B	B	H	B	H	H	B	H	H	B	B	B	H	B	H	H	H	H	B	B
Marker911871	1	219.0928	B	B	B	H	H	B	B	H	B	B	B	H	H	B	B	B	B	H	B	B	H	B	B	B	B	B	H	B	B	H	B	H	H	B	H	H	B	B	B	H	B	H	H	H	H	B	B
Marker3292374	1	219.0928	B	B	B	H	H	B	B	H	B	B	B	H	H	B	B	B	B	H	B	B	H	B	B	B	B	B	H	B	B	H	B	H	H	B	H	H	B	B	B	H	B	H	H	H	H	B	B
Marker1210152	1	219.0928	B	B	B	H	H	B	B	H	B	B	B	H	H	B	B	B	B	H	B	B	H	B	B	B	B	B	H	B	B	H	B	H	H	B	H	H	B	B	B	H	B	H	H	H	H	B	B
Marker1539577	1	219.0928	B	B	B	H	H	B	B	H	B	B	B	H	H	B	B	B	B	H	B	B	H	B	B	B	B	B	H	B	B	H	B	H	H	B	H	H	B	B	B	H	B	H	H	H	H	B	B
Marker3698969	1	219.0928	B	B	B	H	H	B	B	H	B	B	B	H	H	B	B	B	B	H	B	B	H	B	B	B	B	B	H	B	B	H	B	H	H	B	H	H	B	B	B	H	B	H	H	H	H	B	B
Marker1218287	1	219.0928	B	B	B	H	H	B	B	H	B	B	B	H	H	B	B	B	B	H	B	B	H	B	B	B	B	B	H	B	B	H	B	H	H	B	H	H	B	B	B	H	B	H	H	H	H	B	B
Marker1900826	1	219.0928	B	B	B	H	H	B	B	H	B	B	B	H	H	B	B	B	B	H	B	B	H	B	B	B	B	B	H	B	B	H	B	H	H	B	H	H	B	B	B	H	B	H	H	H	H	B	B
Marker3274265	1	219.0928	B	B	B	H	H	B	B	H	B	B	B	H	H	B	B	B	B	H	B	B	H	B	B	B	B	B	H	B	B	H	B	H	H	B	H	H	B	B	B	H	B	H	H	H	H	B	B
Marker2566782	1	219.0928	B	B	B	H	H	B	B	H	B	B	B	H	H	B	B	B	B	H	B	B	H	B	B	B	B	B	H	B	B	H	B	H	H	B	H	H	B	B	B	H	B	H	H	H	H	B	B
Marker2557614	1	219.0928	B	B	B	H	H	B	B	H	B	B	B	H	H	B	B	B	B	H	B	B	H	B	B	B	B	B	H	B	B	H	B	H	H	B	H	H	B	B	B	H	B	H	H	H	H	B	B
Marker3382436	1	219.0928	B	B	B	H	H	B	B	H	B	B	B	H	H	B	B	B	B	H	B	B	H	B	B	B	B	B	H	B	B	H	B	H	H	B	H	H	B	B	B	H	B	H	H	H	H	B	B
Marker3139602	1	219.0928	B	B	B	H	H	B	B	H	B	B	B	H	H	B	B	B	B	H	B	B	H	B	B	B	B	B	H	B	B	H	B	H	H	B	H	H	B	B	B	H	B	H	H	H	H	B	B
Marker2553829	1	219.0928	B	B	B	H	H	B	B	H	B	B	B	H	H	B	B	B	B	H	B	B	H	B	B	B	B	B	H	B	B	H	B	H	H	B	H	H	B	B	B	H	B	H	H	H	H	B	B
Marker2206096	1	219.0928	B	B	B	H	H	B	B	H	B	B	B	H	H	B	B	B	B	H	B	B	H	B	B	B	B	B	H	B	B	H	B	H	H	B	H	H	B	B	B	H	B	H	H	H	H	B	B
Marker993449	1	219.0928	B	B	B	H	H	B	B	H	B	B	B	H	H	B	B	B	B	H	B	B	H	B	B	B	B	B	H	B	B	H	B	H	H	B	H	H	B	B	B	H	B	H	H	H	H	B	B
Marker262843	1	219.0928	B	B	B	H	H	B	B	H	B	B	B	H	H	B	B	B	B	H	B	B	H	B	B	B	B	B	H	B	B	H	B	H	H	B	H	H	B	B	B	H	B	H	H	H	H	B	B
Marker1419640	1	219.0928	B	B	H	H	H	B	B	H	B	B	B	H	H	B	B	B	B	H	B	B	H	B	B	B	B	B	H	B	B	H	B	H	H	B	H	H	B	B	B	H	B	H	H	H	H	B	B
Marker1419680	1	219.0928	B	B	B	H	H	B	B	H	B	B	B	H	H	B	B	B	B	H	B	B	H	B	B	B	B	B	H	B	B	H	B	H	H	B	H	H	B	B	B	H	B	H	H	H	H	B	B
Marker993033	1	219.0928	B	B	B	H	H	B	B	H	B	B	B	H	H	B	B	B	B	H	B	B	H	B	B	B	B	B	H	B	B	H	B	B	H	B	H	H	B	H	B	H	B	H	H	H	H	B	B
Marker262814	1	219.0928	B	B	B	H	H	B	B	H	B	B	B	H	H	B	B	B	B	H	B	B	H	B	B	B	B	B	H	B	B	H	B	B	H	B	H	H	B	H	B	H	B	H	H	H	H	B	B
Marker523114	1	219.0928	B	B	B	H	H	B	B	H	B	B	B	H	H	B	B	B	B	H	B	B	H	B	B	B	B	B	H	B	B	H	B	B	H	B	H	H	B	B	B	H	B	H	H	H	H	B	B
Marker1660945	1	219.0928	B	B	B	H	H	B	B	H	B	B	B	H	H	B	B	B	B	H	B	B	H	B	B	B	B	B	H	B	B	H	B	B	H	B	H	H	B	B	B	H	B	H	H	H	H	B	B
Marker929568	1	219.0928	B	B	B	H	H	B	B	H	B	B	B	H	H	B	B	B	B	H	B	B	H	B	B	B	B	B	H	B	B	H	B	*	H	B	H	H	B	B	B	H	B	H	H	H	H	B	B
Marker3607123	1	219.0928	B	B	B	H	H	B	B	H	B	B	B	H	H	B	B	B	B	H	B	B	H	B	B	B	B	B	H	B	B	H	B	H	H	B	H	H	B	B	B	H	B	H	H	H	H	B	B
Marker2307799	1	219.0928	B	B	B	H	H	B	B	H	B	B	B	H	H	B	B	B	B	H	B	B	H	B	B	B	B	B	H	B	B	H	B	H	H	B	H	H	B	B	B	H	B	H	H	H	H	B	B
Marker2996082	1	219.0928	B	B	B	H	H	B	B	H	B	B	B	H	H	B	B	B	B	H	B	B	H	B	B	B	B	B	H	B	B	H	B	H	H	B	H	H	B	B	B	H	B	H	H	H	H	B	B
Marker1104084	1	219.0928	B	B	B	H	H	B	B	H	B	B	B	H	H	B	B	B	B	H	B	B	H	B	B	B	B	B	H	B	B	H	B	H	H	B	H	H	B	B	B	H	B	H	H	H	H	B	B
Marker2955871	1	219.0928	B	B	B	H	H	B	B	H	B	B	B	H	H	B	B	B	B	H	B	B	H	B	B	B	B	B	H	B	B	H	B	H	H	B	H	H	B	B	B	H	B	H	H	H	H	B	B
Marker3449721	1	219.0928	B	B	B	H	H	B	B	H	B	B	B	H	H	B	B	B	B	H	B	B	H	B	B	B	B	B	H	B	B	H	B	H	H	B	H	H	B	B	B	H	B	H	H	H	H	B	B
Marker2755787	1	219.0928	B	B	B	H	H	B	B	H	B	B	B	H	H	B	B	B	B	H	B	B	H	B	B	B	B	B	H	B	B	H	B	H	H	B	H	H	B	B	B	H	B	H	H	H	H	B	B
Marker2791304	1	219.0928	B	B	B	H	H	B	B	H	B	B	B	H	H	B	B	B	B	H	B	B	H	B	B	B	B	B	H	B	B	H	B	H	H	B	H	H	B	B	B	H	B	H	H	H	H	B	B
Marker2741470	1	219.0928	B	B	B	H	H	B	B	H	B	B	B	H	H	B	B	B	B	H	B	B	H	B	B	B	B	B	H	B	B	H	B	H	H	B	H	H	B	B	B	H	B	H	H	H	H	B	B
Marker312073	1	219.0928	B	B	B	H	H	B	B	H	B	B	B	H	H	B	B	B	B	H	B	B	H	B	B	B	B	B	H	B	B	H	B	H	H	B	H	H	B	B	B	H	B	H	H	H	H	B	B
Marker3139051	1	219.0928	B	B	H	H	H	B	B	H	B	B	B	H	H	B	B	B	B	H	B	B	H	B	B	B	B	B	H	B	B	H	B	H	H	B	H	H	B	B	B	H	B	H	H	H	H	B	B
Marker2553770	1	219.0928	B	B	B	H	H	B	B	H	B	B	B	H	H	B	B	B	B	H	B	B	H	B	B	B	B	B	H	B	B	H	B	H	H	B	H	H	B	B	B	H	B	H	H	H	H	B	B
Marker200152	1	219.0928	B	B	B	H	H	B	B	H	B	B	B	H	H	B	B	B	B	H	B	B	H	B	B	B	B	B	H	B	B	H	B	H	H	B	H	H	B	B	B	H	B	H	H	H	H	B	B
Marker2311567	1	219.0928	B	B	B	H	H	B	B	H	B	B	B	H	H	B	B	B	B	H	B	B	H	B	B	B	B	B	H	B	B	H	B	H	H	B	H	H	B	B	B	H	B	H	H	H	H	B	B
Marker2812231	1	219.0928	B	B	B	H	H	B	B	H	B	B	B	H	H	B	B	B	B	H	B	B	H	B	B	B	B	B	H	B	B	H	B	H	H	B	H	H	B	B	B	H	B	H	H	H	H	B	B
Marker2780056	1	219.0928	B	B	B	H	H	B	B	H	B	B	B	H	H	B	B	B	B	H	B	B	H	B	B	B	B	B	H	B	B	H	B	H	H	B	H	H	B	B	B	H	B	H	H	H	H	B	B
Marker57933	1	219.868	B	B	B	H	H	B	B	H	B	B	B	H	H	B	B	B	B	H	B	B	H	B	B	B	B	B	H	B	B	H	B	H	H	B	H	H	B	B	B	H	B	H	H	H	H	B	B
Marker2493763	1	220.6373	B	B	H	H	H	B	B	H	B	B	B	H	H	B	B	B	B	H	B	B	H	B	B	B	B	B	H	B	B	H	B	H	H	B	H	H	B	B	B	H	B	H	H	H	H	B	B
Marker383117	1	220.6373	B	B	H	H	H	B	B	H	B	B	B	H	H	B	B	B	B	H	B	B	H	B	B	B	B	B	H	B	B	H	B	H	H	B	H	H	B	B	B	H	B	H	H	H	H	B	B
Marker1051787	1	220.6373	B	B	B	H	H	B	B	H	B	B	B	H	H	B	B	B	B	H	B	B	H	B	B	B	B	B	H	B	B	H	B	H	H	B	H	H	B	B	B	H	B	H	H	H	H	B	B
Marker3316980	1	221.4066	B	B	B	H	H	B	B	H	B	B	B	H	H	B	B	B	B	H	B	B	H	B	B	B	B	B	H	B	B	H	B	H	H	B	H	H	B	B	B	H	B	H	H	H	H	B	B
Marker2304662	1	221.4066	B	B	B	H	H	B	B	H	B	B	B	H	H	B	B	B	B	H	B	B	H	B	B	B	B	B	H	B	B	H	B	H	H	B	H	H	B	B	B	H	B	H	H	H	H	B	B
Marker3258760	1	221.4066	B	B	B	H	H	B	B	H	B	B	B	H	H	B	B	B	B	H	B	B	H	B	B	B	B	B	H	B	B	H	B	H	H	B	H	H	B	B	B	H	B	H	H	H	H	B	B
Marker2778685	1	221.4066	B	B	B	H	H	B	B	H	B	B	B	H	H	B	B	B	B	H	B	B	H	B	B	B	B	B	H	B	B	H	B	H	H	B	H	H	B	B	B	H	B	*	H	H	H	B	B
Marker1764713	1	221.4066	B	B	B	H	H	B	B	H	B	B	B	H	H	B	B	B	B	H	B	B	H	B	B	B	B	B	H	B	B	H	B	H	H	B	H	H	B	B	B	H	B	H	H	H	H	B	B
Marker2092067	1	221.4066	B	B	B	H	H	B	B	H	B	B	B	H	H	B	B	B	B	H	B	B	H	B	B	B	B	B	H	B	B	H	B	H	H	B	H	H	B	B	B	H	B	H	H	H	H	B	B
Marker2735358	1	221.4066	B	B	B	B	H	B	B	H	B	B	B	H	H	B	B	B	B	H	B	B	H	B	B	B	B	B	H	B	B	H	B	H	H	B	H	H	B	B	B	H	B	H	H	H	H	B	B
Marker1231891	1	221.4066	B	B	B	*	H	B	B	H	B	B	B	H	H	B	B	B	B	H	B	B	H	B	B	B	B	B	H	B	B	H	B	H	H	B	H	H	B	B	B	H	B	H	H	H	H	B	B
Marker2251016	1	221.4066	B	B	B	B	H	B	B	H	B	B	B	H	H	B	B	B	B	H	B	B	H	B	B	B	B	B	H	B	B	H	B	H	H	B	H	H	B	B	B	H	B	H	H	H	H	B	B
Marker2087110	1	221.4066	B	B	B	H	H	B	B	H	B	B	B	H	H	B	B	B	B	H	B	B	H	B	B	B	B	B	H	B	B	H	B	H	H	B	H	H	B	B	B	H	B	H	H	H	H	B	B
Marker96278	1	221.4066	B	B	B	H	H	B	B	H	B	B	B	H	H	B	B	B	B	H	B	B	H	B	B	B	B	B	H	B	B	H	B	H	H	B	H	H	B	B	B	H	B	H	H	H	H	B	B
Marker2947061	1	222.1759	B	B	B	H	H	B	B	H	B	B	B	H	H	B	B	B	B	H	B	B	H	B	B	B	B	B	H	B	B	H	B	H	H	B	H	H	B	B	B	H	B	H	H	H	H	B	B
Marker2035897	1	222.1759	B	B	B	H	H	B	B	H	B	B	B	H	H	B	B	B	B	H	B	B	H	B	B	B	B	B	H	B	B	H	B	H	H	B	H	H	B	B	B	H	B	H	H	H	H	B	B
Marker1839714	1	222.9452	B	B	B	H	H	B	B	H	B	B	B	H	H	B	B	B	B	H	B	B	H	B	B	B	B	B	H	B	B	H	B	H	H	B	H	H	B	B	B	H	B	H	H	H	H	B	B
Marker2990835	1	222.9452	B	B	B	H	H	B	B	H	B	B	B	H	H	B	B	B	B	H	B	B	H	B	B	B	B	B	H	B	B	H	B	H	H	B	H	H	B	B	B	H	B	H	H	H	H	B	B
Marker3247062	1	222.9452	B	B	B	H	H	B	B	H	B	B	B	H	H	B	B	B	B	H	B	B	H	B	B	B	B	B	H	B	B	H	B	H	H	B	H	H	B	B	B	H	B	H	H	H	H	B	B
Marker3161269	1	222.9452	B	B	B	H	H	B	B	H	B	B	B	H	H	B	B	B	B	H	B	B	H	B	B	B	B	B	H	B	B	H	B	H	H	B	H	H	B	B	B	H	B	H	H	H	H	B	B
Marker2866502	1	222.9452	B	B	B	H	H	B	B	H	B	B	B	H	H	B	B	B	B	H	B	B	H	B	B	B	B	B	H	B	B	H	B	H	H	B	H	H	B	B	B	H	B	H	H	H	H	B	B
Marker59489	1	222.9452	B	B	B	H	H	B	B	H	B	B	B	H	H	B	B	B	B	H	B	B	H	B	B	B	B	B	H	B	B	H	B	H	H	B	H	H	B	B	B	H	B	H	H	H	H	B	B
Marker1101268	1	223.7145	B	B	B	H	H	B	B	H	B	B	B	H	H	B	B	B	B	H	B	B	H	B	B	B	B	B	H	B	B	H	B	H	H	B	H	H	B	B	B	H	B	H	H	H	H	B	B
Marker1062294	1	224.4837	B	B	B	H	H	B	B	H	B	B	B	H	H	B	B	B	B	H	B	B	H	B	B	B	B	B	H	B	B	H	B	H	H	B	H	H	B	B	B	H	B	H	H	H	H	B	B
Marker882354	1	224.4837	B	B	B	H	H	B	B	H	B	B	B	H	H	B	B	B	B	H	B	B	H	B	B	B	B	B	H	B	B	H	B	H	H	B	H	H	B	B	B	H	B	H	H	H	H	B	B
Marker3562511	1	225.253	B	B	B	H	H	B	B	H	B	B	B	H	H	B	B	B	B	H	B	B	H	B	B	B	B	B	H	B	B	H	B	H	H	B	H	H	B	B	B	H	B	H	H	H	H	B	B
Marker2726961	1	225.253	B	B	B	H	H	B	B	H	B	B	B	H	H	B	B	B	B	H	B	B	H	B	B	B	B	B	H	B	B	H	B	H	H	B	H	H	B	B	B	H	B	H	H	H	H	B	B
Marker2854973	1	225.253	B	B	B	H	H	B	B	H	B	B	B	H	H	B	B	B	B	H	B	B	H	B	B	B	B	B	H	B	B	H	B	H	H	B	H	H	B	B	B	H	B	H	H	H	H	B	B
Marker2511005	1	225.253	B	B	B	H	H	B	B	H	B	B	B	H	H	B	B	B	B	H	B	B	H	B	B	B	B	B	H	B	B	H	B	H	H	B	H	H	B	B	B	H	B	H	H	H	H	B	B
Marker1033573	1	226.0223	B	B	B	H	H	B	B	H	B	B	B	H	H	B	B	B	B	H	B	B	H	B	B	B	B	B	H	B	B	H	B	H	H	B	H	H	B	B	B	H	B	H	H	H	H	B	B
Marker1596218	1	226.7916	B	B	B	H	H	B	B	H	B	B	B	H	H	B	B	B	B	H	B	B	H	B	B	B	B	B	H	B	B	H	B	H	H	B	H	H	B	B	B	H	B	H	H	H	H	B	B
Marker2492844	1	226.7916	B	B	B	H	H	B	B	H	B	B	B	H	H	B	B	B	B	H	B	B	H	B	B	B	B	B	H	B	B	H	B	H	H	B	H	H	B	B	B	H	B	H	H	H	H	B	B
Marker1438879	1	228.3546	B	B	B	H	H	B	B	H	B	B	B	H	H	B	B	B	B	H	B	B	H	B	B	B	B	B	H	B	B	H	B	H	H	B	H	H	B	B	B	H	B	H	H	H	*	B	B
Marker631122	1	229.1359	B	B	B	H	H	B	B	H	B	B	B	H	H	B	B	B	B	H	B	B	H	B	B	B	B	B	H	B	B	H	B	H	H	B	H	H	B	B	B	H	B	H	H	H	B	B	B
Marker988424	1	229.9172	B	B	B	H	H	B	B	H	B	B	B	H	H	B	B	B	B	H	B	B	H	B	B	B	B	B	H	B	B	H	B	H	H	B	H	H	B	B	B	H	B	H	H	H	B	B	B
Marker2670254	1	229.9172	B	B	B	H	H	B	B	H	B	B	B	H	H	B	B	B	B	H	B	B	H	B	B	B	B	B	H	B	B	H	B	H	H	B	H	H	B	B	B	H	B	H	H	H	B	B	B
Marker2717727	1	229.9172	B	B	B	H	H	B	B	H	B	B	B	H	H	B	B	B	B	H	B	B	H	B	B	B	B	B	H	B	B	H	B	H	H	B	H	H	B	B	B	H	B	H	H	H	B	B	B
Marker3091385	1	229.9172	B	B	B	H	H	B	B	H	B	B	B	H	H	B	B	B	B	H	B	B	H	B	B	B	B	B	H	B	B	H	B	H	H	B	H	H	B	B	B	H	B	H	H	H	B	B	B
Marker1089075	1	229.9172	B	B	B	H	H	B	B	H	B	B	B	H	H	B	B	B	B	H	B	B	H	B	B	B	B	B	H	B	B	H	B	H	H	B	H	H	B	B	B	H	B	H	H	H	B	B	B
Marker1966385	1	230.6865	B	B	B	H	H	B	B	H	B	B	B	H	H	B	B	B	B	H	B	B	H	B	B	B	B	B	H	B	B	H	B	H	H	B	H	H	B	B	B	H	B	H	H	H	B	B	B
Marker3607417	1	231.4618	B	B	B	H	H	B	B	H	B	B	B	H	H	B	B	B	B	H	B	B	H	B	B	B	B	B	H	B	B	H	B	H	H	B	H	H	B	B	B	H	B	H	H	H	B	B	B
Marker401035	1	231.4618	B	B	B	H	H	B	B	H	B	B	B	H	H	B	B	B	B	H	B	B	H	B	B	B	B	B	H	B	B	H	B	H	H	B	H	H	B	B	B	H	B	H	H	H	B	B	B
Marker2691433	1	231.4618	B	B	B	H	H	B	B	H	B	B	B	H	H	B	B	B	B	H	B	B	H	B	B	B	B	B	H	B	B	H	B	H	H	B	H	H	B	B	B	H	B	H	H	H	B	B	B
Marker1510012	1	231.4618	B	B	B	H	H	B	B	H	B	B	B	H	H	B	B	B	B	H	B	B	H	B	B	B	B	B	H	B	B	H	B	H	H	B	H	H	B	B	B	H	B	H	H	H	B	B	B
Marker1700157	1	232.2431	B	B	B	H	H	B	B	H	B	B	B	H	H	B	B	B	B	H	B	B	H	B	B	B	B	B	H	B	B	H	B	H	H	B	H	H	B	B	B	H	B	H	H	H	B	B	B
Marker1848641	1	232.2431	B	B	B	H	H	B	B	H	B	B	B	H	H	B	B	B	B	H	B	B	H	B	B	B	B	B	H	B	B	H	B	H	H	B	H	H	B	B	B	H	B	H	H	H	B	B	B
Marker2397763	1	232.2431	B	B	H	H	H	B	B	H	B	B	B	H	H	B	B	B	B	H	B	B	H	B	B	B	B	B	H	B	B	H	B	H	H	B	H	H	B	B	B	H	B	H	H	H	H	B	B
Marker2467869	1	234.5886	B	B	H	H	H	B	B	H	B	B	B	H	H	B	B	B	B	H	B	B	H	B	B	B	B	B	H	B	B	H	B	H	H	B	H	H	B	B	B	H	B	H	H	H	H	B	B
Marker2499415	1	234.5886	B	B	H	H	H	B	B	H	B	B	B	H	H	B	B	B	B	H	B	B	H	B	B	B	B	B	H	B	B	H	B	H	H	B	H	H	B	B	B	H	B	H	H	H	H	B	B
Marker3174355	1	234.5886	B	B	B	H	H	B	B	H	B	B	B	H	H	B	B	B	B	H	B	B	H	B	B	B	B	B	H	B	B	H	B	H	H	B	H	H	B	B	B	H	B	H	H	H	H	B	B
Marker2845673	1	234.5886	B	B	B	H	H	B	B	H	B	B	B	H	H	B	B	B	B	H	B	B	H	B	B	B	B	B	H	B	B	H	B	H	H	B	H	H	B	B	B	H	B	H	H	H	H	B	B
Marker2499592	1	236.1395	B	B	B	H	H	B	B	H	B	B	B	H	H	B	B	B	B	H	B	B	H	B	B	B	B	B	H	B	B	H	B	H	H	B	H	H	B	B	B	H	B	H	H	H	H	B	B
Marker1912683	1	236.1395	B	B	B	H	H	B	B	H	B	B	B	H	H	B	B	B	B	H	B	B	H	B	B	B	B	B	H	B	B	H	B	H	H	B	H	H	B	B	B	H	B	H	H	H	H	B	B
Marker3770537	1	236.1395	B	B	B	H	H	B	B	H	B	B	B	H	H	B	B	B	B	H	B	B	H	B	B	B	B	B	H	B	B	H	B	H	H	B	H	H	B	B	B	H	B	H	H	H	H	B	B
Marker651448	1	236.1395	B	B	B	H	H	B	B	H	B	B	B	H	H	B	B	B	B	H	B	B	H	B	B	B	B	B	H	B	B	H	B	H	H	B	H	H	B	B	B	H	B	H	H	H	H	B	B
Marker2978911	1	236.9147	B	B	B	H	H	B	B	H	B	B	B	H	H	B	B	B	B	H	B	B	H	B	B	B	B	B	H	B	B	H	B	H	H	B	H	H	B	B	B	H	B	H	H	H	H	B	B
Marker1839661	1	236.9147	B	B	B	H	H	B	B	H	B	B	B	H	H	B	B	B	B	H	B	B	H	B	B	B	B	B	H	B	B	H	B	H	H	B	H	H	B	B	B	H	B	H	H	H	H	B	B
Marker1205270	1	236.9147	B	B	B	H	H	B	B	H	B	B	B	H	H	B	B	B	B	H	B	B	H	B	B	B	B	B	H	B	B	H	B	H	H	B	H	H	B	B	B	H	B	H	H	H	H	B	B
Marker841751	1	236.9147	B	B	B	H	H	B	B	H	B	B	B	H	H	B	B	B	B	H	B	B	H	B	B	B	B	B	H	B	B	H	B	H	H	B	H	H	B	B	B	H	B	H	H	H	H	B	B
Marker2612163	1	236.9147	B	B	B	H	H	B	B	H	B	B	B	H	H	B	B	B	B	H	B	B	H	B	B	B	B	B	H	B	B	H	B	H	H	B	H	H	B	B	B	H	B	H	H	H	H	B	B
Marker2165593	1	236.9147	B	B	B	H	H	B	B	H	B	B	B	H	H	B	B	B	B	H	B	B	H	B	B	B	B	B	H	B	B	H	B	H	H	B	H	H	B	B	B	H	B	H	H	H	H	B	B
Marker1169659	1	236.9147	B	B	B	H	H	B	B	H	B	B	B	H	H	B	B	B	B	H	B	B	H	B	B	B	B	B	H	B	B	H	B	H	H	B	H	H	B	B	B	B	B	H	H	H	H	B	B
Marker3185945	1	236.9147	B	B	B	H	H	B	B	H	B	B	B	H	H	B	B	B	B	H	B	B	H	B	B	B	B	B	H	B	B	H	B	H	H	B	H	H	B	B	B	B	B	H	H	H	H	B	B
Marker1398636	1	237.684	B	B	B	H	H	B	B	H	B	B	B	H	H	B	B	B	B	H	B	B	H	B	B	B	B	B	H	B	B	H	B	H	H	B	H	H	B	B	B	B	B	H	H	H	H	B	B
Marker2570640	1	237.684	B	B	H	H	H	B	B	H	B	B	B	H	H	B	B	B	B	H	B	B	H	B	B	B	B	B	H	B	B	H	B	H	H	B	H	H	B	B	B	B	B	H	H	H	H	B	B
Marker2888048	1	238.4592	B	B	H	H	H	B	B	H	B	B	B	H	H	B	B	B	B	H	B	B	H	B	B	B	B	B	H	B	B	H	B	H	H	B	H	H	B	B	B	B	B	H	H	H	H	B	B
Marker53887	1	241.5883	B	B	H	H	H	B	B	H	B	B	B	H	H	B	B	B	B	H	B	B	H	B	B	B	B	B	H	B	B	H	B	H	H	B	H	H	B	B	B	B	B	H	H	H	H	B	B
Marker554051	1	241.5883	B	B	H	H	H	B	B	H	B	B	B	H	H	B	B	B	B	H	B	B	H	B	B	B	B	B	H	B	B	H	B	H	H	B	H	H	B	B	B	B	B	H	H	H	H	B	B
Marker3672717	1	241.5883	B	B	H	H	H	B	B	H	B	B	B	*	H	B	B	B	B	B	B	B	H	B	B	B	B	B	H	B	B	H	B	H	H	B	H	H	B	B	B	B	B	H	H	H	H	B	B
Marker3050517	1	242.3636	B	B	H	H	H	B	B	H	B	B	B	B	H	B	B	B	B	B	B	B	H	B	B	B	B	B	H	B	B	H	B	H	H	B	H	H	B	B	B	B	B	H	H	H	H	B	B
Marker1116232	1	243.1449	B	B	H	H	H	B	B	H	B	B	B	B	H	B	B	B	B	B	B	B	H	B	B	B	B	B	H	B	B	H	B	H	H	B	H	H	B	B	B	H	B	H	H	H	H	B	*
Marker2358759	1	243.1449	B	B	H	H	H	B	B	H	*	B	B	B	H	B	B	B	B	H	B	B	H	B	B	B	B	B	H	B	B	H	B	H	H	B	H	H	B	B	B	H	B	H	H	H	H	B	*
Marker2980387	1	243.1449	B	B	H	H	H	B	B	H	B	B	B	B	H	B	B	B	B	H	B	B	H	B	B	B	B	B	H	B	B	H	B	H	H	B	H	H	B	B	B	H	B	H	H	H	H	B	*
Marker1412756	1	244.7327	B	B	H	H	H	B	B	H	B	B	B	B	H	B	B	B	B	H	B	B	H	B	B	B	B	B	H	B	B	H	B	H	H	B	H	H	B	B	B	B	B	H	H	H	H	B	*
Marker2557674	1	244.7327	B	B	H	H	H	B	B	H	B	B	B	B	H	B	B	B	B	B	B	B	H	B	B	B	B	B	H	B	B	H	B	H	H	B	H	H	B	B	B	H	B	H	H	H	H	B	*
Marker356331	1	245.5264	B	B	H	H	H	B	B	H	H	B	B	H	H	B	B	B	B	B	B	B	H	B	B	B	B	B	H	B	B	H	B	H	H	B	H	H	B	B	B	H	B	H	H	H	H	B	B
Marker2776182	1	245.5264	B	B	B	H	H	B	B	H	B	B	B	H	H	B	B	B	B	H	B	B	H	B	B	B	B	B	H	B	B	H	B	H	H	B	H	H	B	B	B	H	B	H	H	H	H	B	B
Marker2090589	1	247.1017	B	B	B	H	H	B	B	H	B	B	B	H	H	B	B	B	B	H	B	B	H	B	B	B	B	B	H	B	B	H	B	H	H	B	H	H	B	B	B	H	B	H	H	H	H	B	B
Marker2465559	1	247.871	B	B	B	H	H	B	B	H	B	B	B	H	H	B	B	B	B	H	B	B	H	B	B	B	B	B	H	B	B	H	B	H	H	B	H	H	B	B	B	H	B	H	H	H	H	B	B
Marker1089077	1	247.871	B	B	B	H	H	B	B	H	B	B	B	H	H	B	B	B	B	H	B	B	H	B	B	B	B	B	H	B	B	H	B	H	H	B	H	H	B	B	B	H	B	H	H	H	H	B	B
Marker469153	1	247.871	B	B	B	H	H	B	B	H	B	B	B	H	H	B	B	B	B	H	B	B	H	B	B	B	B	B	H	B	B	H	B	H	H	B	H	H	B	B	B	H	B	H	H	H	H	B	B
Marker2955841	1	247.871	B	B	B	H	H	B	B	H	B	B	B	H	H	B	B	B	B	H	B	B	H	B	B	B	B	B	H	B	B	H	B	H	H	B	H	H	B	B	B	H	B	H	H	H	H	B	B
Marker1355332	1	247.871	B	B	B	H	H	B	B	H	B	B	B	H	H	B	B	B	B	H	B	B	H	B	B	B	B	B	H	B	B	H	B	H	H	B	H	H	B	B	B	H	B	H	H	H	H	B	B
Marker3756027	1	247.871	B	B	B	H	H	B	B	H	B	B	B	H	H	B	B	B	B	H	B	B	H	B	B	B	B	B	H	B	B	H	B	H	H	B	H	H	B	B	B	H	B	H	H	H	H	B	B
Marker1971424	1	247.871	B	B	B	H	H	B	B	H	B	B	B	H	H	B	B	B	B	H	B	B	H	B	B	B	B	B	H	B	B	H	B	H	H	B	H	H	B	B	B	H	B	H	H	H	H	B	B
Marker651953	1	247.871	B	B	B	H	H	B	B	H	B	B	B	H	H	B	B	B	B	H	B	B	H	B	B	B	B	B	H	B	B	H	B	H	H	B	H	H	B	B	B	H	B	H	H	H	H	B	B
Marker452596	1	247.871	B	B	B	H	H	B	B	H	B	B	B	H	H	B	B	B	B	H	B	B	H	B	B	B	B	B	H	B	B	H	B	H	H	B	H	H	B	B	B	H	B	H	H	H	H	B	B
Marker2448502	1	248.6463	B	B	B	H	H	B	B	H	B	B	B	H	H	B	B	B	B	H	B	B	H	B	B	B	B	B	H	B	B	H	B	H	H	B	H	H	B	B	B	H	B	H	H	H	H	B	B
Marker1655972	1	248.6463	B	B	B	H	H	B	B	H	B	B	B	H	H	B	B	B	B	H	B	B	H	B	B	B	B	B	H	B	B	H	B	H	H	B	H	H	B	B	B	H	B	H	H	H	H	B	B
Marker2947134	1	248.6463	B	B	B	H	H	B	B	H	B	B	B	H	H	B	B	B	B	H	B	B	H	B	B	B	B	B	H	B	B	H	B	H	H	B	H	H	B	B	B	H	B	H	H	H	H	B	B
Marker2452692	1	249.4215	B	B	B	H	H	B	B	H	B	B	B	H	H	B	B	B	B	H	B	B	H	B	B	B	B	B	H	B	B	H	B	H	H	B	H	H	B	B	B	H	B	H	H	H	H	B	B
Marker3288276	1	249.4215	B	B	B	H	H	B	B	H	B	B	B	H	H	B	B	B	B	H	B	B	H	B	B	B	B	B	H	B	B	H	B	H	H	B	H	H	B	B	B	H	B	H	H	H	H	B	B
Marker596932	1	250.9605	B	B	B	H	H	B	B	H	B	B	B	H	H	B	B	B	B	H	B	B	H	B	B	B	B	B	H	B	B	H	B	H	H	B	H	H	B	B	B	H	B	H	H	H	H	B	B
Marker672708	1	250.9605	B	B	B	H	H	B	B	H	B	B	B	H	H	B	B	B	B	H	B	B	H	B	B	B	B	B	H	B	B	H	B	H	H	B	H	H	B	B	B	H	B	H	H	H	H	B	B
Marker477879	1	250.9605	B	B	B	H	H	B	B	H	B	B	B	H	H	B	B	B	B	H	B	B	H	B	B	B	B	B	H	B	B	H	B	H	H	B	H	H	B	B	B	H	B	H	H	H	H	B	B
Marker2307816	1	250.9605	B	B	B	H	H	B	B	H	B	B	B	H	H	B	B	B	B	H	B	B	H	B	B	B	B	B	H	B	B	H	B	H	H	B	H	H	B	B	B	H	B	H	H	H	H	B	B
Marker45618	1	252.4994	B	B	B	H	H	B	B	H	B	B	B	H	H	B	B	B	B	H	B	B	H	B	B	B	B	B	H	B	B	H	B	H	H	B	H	H	B	B	B	H	B	H	H	H	H	B	B
Marker1258427	1	253.2687	B	B	B	H	H	B	B	H	B	B	B	H	H	B	B	B	B	H	B	B	H	B	B	B	B	B	H	B	B	B	B	H	H	B	H	H	B	B	B	H	B	H	H	H	H	B	B
Marker1629561	1	253.2687	B	B	B	H	H	B	B	H	B	B	B	H	H	B	B	B	B	H	B	B	H	B	B	B	B	B	H	B	B	B	B	H	H	B	H	H	B	B	B	H	B	H	H	H	H	B	B
Marker2791318	1	253.2687	B	B	B	H	H	B	B	H	B	B	B	H	H	B	B	B	B	H	B	B	H	B	B	B	B	B	H	B	B	B	B	H	H	B	H	H	B	B	B	H	B	H	H	H	H	B	B
Marker373208	1	253.2687	B	B	B	H	H	B	B	H	B	B	B	H	H	B	B	B	B	H	B	B	H	B	B	B	B	B	H	B	B	B	B	H	H	B	H	H	B	B	B	H	B	H	H	H	H	B	B
Marker3022141	1	253.2687	B	B	B	H	H	B	B	H	B	B	B	H	H	B	B	B	B	H	B	B	H	B	B	B	B	B	H	B	B	H	B	H	H	B	H	H	B	B	B	H	B	H	H	B	H	B	B
Marker1269240	1	253.2687	B	B	B	H	H	B	B	H	B	B	B	H	H	B	B	B	B	H	B	B	H	B	B	B	B	B	H	B	B	H	B	H	H	B	H	H	B	B	B	H	B	H	H	B	H	B	B
Marker1459344	1	253.2687	B	B	B	H	H	B	B	H	B	B	B	H	H	B	B	B	B	H	B	B	H	B	B	B	B	B	H	B	B	H	B	H	H	B	H	H	B	B	B	H	B	H	H	B	H	B	B
Marker3747556	1	253.2687	B	B	B	H	H	B	B	H	B	B	B	H	H	B	B	B	B	H	B	B	H	B	B	B	B	B	H	B	B	H	B	H	H	B	H	H	B	B	B	H	B	H	H	B	H	B	B
Marker3174376	1	254.044	B	B	B	H	H	B	B	H	B	B	B	H	H	B	B	B	B	H	B	B	H	B	B	B	B	B	H	B	B	H	B	H	H	B	H	H	B	B	B	H	B	H	H	B	H	B	B
Marker1659163	1	254.8192	B	B	B	H	H	B	B	H	B	B	B	H	H	B	B	B	B	H	B	B	H	B	B	B	B	B	H	B	B	H	B	H	H	B	H	H	B	B	B	H	B	H	H	B	H	B	B
Marker912828	1	254.8192	B	B	B	H	H	B	B	H	B	B	B	H	H	B	B	B	B	H	B	B	H	B	B	B	B	B	H	B	B	H	B	H	H	B	H	H	B	B	B	H	B	H	H	B	H	B	B
Marker407602	1	254.8192	B	B	B	H	H	B	B	H	B	B	B	H	H	B	B	B	B	H	B	B	H	B	B	B	B	B	H	B	B	H	B	H	H	B	H	H	B	B	B	H	B	H	H	B	H	B	B
Marker974510	1	254.8192	B	B	B	H	H	B	B	H	B	B	B	H	H	B	B	B	B	H	B	B	H	B	B	B	B	B	H	B	B	H	B	H	H	B	H	H	B	B	B	H	B	H	H	B	H	B	B
Marker2788209	1	254.8192	B	B	B	H	H	B	B	H	B	B	B	H	H	B	B	B	B	H	B	B	H	B	B	B	B	B	H	B	B	H	B	H	H	B	H	H	B	B	B	H	B	H	H	B	H	B	B
Marker2601511	1	254.8192	B	B	B	H	H	B	B	H	B	B	B	H	H	B	B	B	B	H	B	B	H	B	B	B	B	B	H	B	B	H	B	H	H	B	H	H	B	B	B	H	B	H	H	*	H	B	B
Marker802777	1	255.5885	B	B	B	H	H	B	B	H	B	B	B	H	H	B	B	B	B	H	B	B	H	B	B	B	B	B	H	B	B	H	B	H	H	B	H	H	B	B	B	H	B	H	H	B	H	B	B
Marker702197	1	255.5885	B	B	B	H	H	B	B	H	B	B	B	H	H	B	B	B	B	H	B	B	H	B	B	B	B	B	H	B	B	H	B	H	H	B	H	H	B	B	B	H	B	H	H	B	H	B	B
Marker419859	1	255.5885	B	B	B	H	H	B	B	H	B	B	B	H	H	B	B	B	B	H	B	B	H	B	B	B	B	B	H	B	B	H	B	H	H	B	H	H	B	B	B	H	B	H	H	B	H	B	B
Marker1234575	1	255.5885	B	B	B	H	H	B	B	H	B	B	B	H	H	B	B	B	B	H	B	B	H	B	B	B	B	B	H	B	B	H	B	H	H	B	H	H	B	B	B	H	B	H	H	B	H	B	B
Marker1304309	1	256.3578	B	B	B	H	H	B	B	H	B	B	B	H	H	B	B	B	B	H	B	B	H	B	B	B	B	B	H	B	B	H	B	H	H	B	H	H	B	B	B	H	B	H	H	H	H	B	B
Marker802712	1	256.3578	B	B	B	H	H	B	B	H	B	B	B	H	H	B	B	B	B	H	B	B	H	B	B	B	B	B	H	B	B	H	B	H	H	B	H	B	B	B	B	H	B	H	H	H	H	B	B
Marker3487557	1	256.3578	B	B	B	H	H	B	B	H	B	B	B	H	H	B	B	B	B	H	B	B	H	B	B	B	B	B	H	B	B	H	B	H	H	B	H	B	B	B	B	H	B	H	H	H	H	B	B
Marker2503842	1	256.3578	B	B	B	H	H	B	B	H	B	B	B	H	H	B	B	B	B	H	B	B	H	B	B	B	B	B	H	B	B	H	B	H	H	B	H	B	B	B	B	H	B	H	H	H	H	B	B
Marker1827355	1	256.3578	B	B	B	H	H	B	B	H	B	B	B	H	H	B	B	B	B	H	B	B	H	B	B	B	B	B	H	B	B	H	B	H	H	B	H	B	B	B	B	H	B	H	H	H	H	B	B
Marker799618	1	256.3578	B	B	B	H	H	B	B	H	B	B	B	H	H	B	B	B	B	H	B	B	H	B	B	B	B	B	H	B	B	H	B	H	H	B	H	B	B	H	B	H	B	H	H	H	H	B	B
Marker3315678	1	256.3578	B	B	B	H	H	B	B	H	B	B	B	H	H	B	B	B	B	H	B	B	H	B	B	B	B	B	H	B	B	H	B	H	H	B	H	B	B	H	B	H	B	H	H	H	H	B	B
Marker2714922	1	256.3578	B	B	B	H	H	B	B	H	B	B	B	H	H	B	B	B	B	H	B	B	H	B	B	B	B	B	H	B	B	H	B	H	H	B	H	B	B	H	B	H	B	H	H	H	H	B	B
Marker658307	1	256.3578	B	B	B	H	H	B	B	H	B	B	B	H	H	B	B	B	B	H	B	B	H	B	B	B	B	B	H	B	B	H	B	H	H	B	H	B	B	H	B	H	B	H	H	H	H	B	B
Marker3352728	1	256.3578	B	B	B	H	H	B	B	H	B	B	B	H	H	B	B	B	B	H	B	B	H	B	B	B	B	B	H	B	B	H	B	H	H	B	H	H	B	H	B	H	B	H	H	H	H	B	B
Marker2064239	1	256.3578	B	B	B	H	H	B	B	H	B	B	B	H	H	B	B	B	B	H	B	B	H	B	B	B	B	B	H	B	B	H	B	H	H	B	H	H	B	H	B	H	B	H	H	H	H	B	B
Marker1828480	1	256.3578	B	B	B	H	H	B	B	H	B	B	B	H	H	B	B	B	B	H	B	B	H	B	B	B	B	B	H	B	B	H	B	H	H	B	H	H	B	H	B	H	B	H	H	H	H	B	B
Marker3235199	1	256.3578	B	B	B	H	H	B	B	H	B	B	B	H	H	B	B	B	B	H	B	B	H	B	B	B	B	B	H	B	B	H	B	H	H	B	H	H	B	H	B	H	B	H	H	H	H	B	B
Marker1048264	1	256.3578	B	B	B	H	H	B	B	H	B	B	B	H	H	B	B	B	B	H	B	B	H	B	B	B	B	B	H	B	B	H	B	H	H	B	H	H	B	H	B	H	B	H	H	H	H	B	B
Marker669655	1	256.3578	B	B	B	H	H	B	B	H	B	B	B	H	H	B	B	B	B	H	B	B	H	B	B	B	B	B	H	B	B	H	B	H	H	B	H	H	B	H	B	H	B	H	H	H	H	B	B
Marker2561723	1	257.1271	B	B	B	H	H	B	B	H	B	B	B	H	H	B	B	B	B	H	B	B	H	B	B	B	B	B	H	B	B	H	B	H	H	B	H	H	B	H	B	H	B	H	H	H	H	B	B
Marker1930772	1	257.1271	B	B	B	H	H	B	B	H	B	B	B	H	H	B	B	B	B	H	B	B	H	B	B	B	B	B	H	B	B	H	B	H	H	B	H	H	B	H	B	H	B	H	H	H	H	B	B
Marker1721377	1	257.1271	B	B	B	H	H	B	B	H	B	B	B	H	H	B	B	B	B	H	B	B	H	B	B	B	B	B	H	B	B	H	B	H	H	B	H	H	B	H	B	H	B	H	H	H	H	B	B
Marker993001	1	257.1271	B	B	B	H	H	B	B	H	B	B	B	H	H	B	B	B	B	H	B	B	H	B	B	B	B	B	H	B	B	H	B	H	H	B	H	H	B	H	B	H	B	H	H	H	H	B	B
Marker2066132	1	257.1271	B	B	B	H	H	B	B	H	B	B	B	H	H	B	B	B	B	H	B	B	H	B	B	B	B	B	H	B	B	H	B	H	H	B	H	H	B	H	B	H	B	H	H	H	H	B	B
Marker1971628	1	257.1271	B	B	B	H	H	B	B	H	B	B	B	H	H	B	B	B	B	H	B	B	H	B	B	B	B	B	H	B	B	H	B	H	H	B	H	H	B	B	B	H	B	H	H	H	H	B	B
Marker1275589	1	257.8964	B	B	B	H	H	B	B	H	B	B	B	H	H	B	B	B	B	H	B	B	H	B	B	B	B	B	H	B	B	H	B	H	H	B	H	H	B	B	B	H	B	H	H	H	H	B	B
Marker3235180	1	257.8964	B	B	B	H	H	B	B	H	B	B	B	H	H	B	B	B	B	H	B	B	H	B	B	B	B	B	H	B	B	H	B	H	H	B	H	H	B	B	B	H	B	H	H	H	H	B	B
Marker3563236	1	257.8964	B	B	B	H	H	B	B	H	B	B	B	H	H	B	B	B	B	H	B	B	H	B	B	B	B	B	H	B	B	H	B	H	H	B	H	H	B	B	B	H	B	H	H	H	H	B	B
Marker496042	1	257.8964	B	B	B	H	H	B	B	H	B	B	B	H	H	B	B	B	B	H	B	B	H	B	B	B	B	B	H	B	B	H	B	H	H	B	H	H	B	B	B	H	B	H	H	H	H	B	B
Marker2269653	1	258.6716	B	B	B	H	H	B	B	H	B	B	B	H	H	B	B	B	B	H	B	B	H	B	B	B	B	B	H	B	B	H	B	H	H	B	H	H	B	B	B	H	B	H	H	H	H	B	B
Marker1881894	1	258.6716	B	B	B	H	H	B	B	H	B	B	B	H	H	B	B	B	B	H	B	B	H	B	B	B	B	B	H	B	B	H	B	H	H	B	H	H	B	B	B	H	B	H	H	H	H	B	B
Marker478774	1	258.6716	B	B	B	H	H	B	B	H	B	B	B	H	H	B	B	B	B	H	B	B	H	B	B	B	B	B	H	B	B	H	B	H	H	B	H	H	B	B	B	H	B	H	H	H	H	B	B
Marker2570483	1	259.4409	B	B	B	H	H	B	B	H	B	B	B	H	H	B	B	B	B	H	B	B	H	B	B	B	B	B	H	B	B	H	B	H	H	B	H	H	B	B	B	H	B	H	H	H	H	B	B
Marker2503935	1	260.9799	B	B	B	H	H	B	B	H	B	B	B	H	H	B	B	B	B	H	B	B	H	B	B	B	B	B	H	B	B	H	B	H	H	B	H	H	B	B	B	H	B	H	H	H	H	B	B
Marker2064049	1	260.9799	B	B	B	H	H	B	B	H	B	B	B	H	H	B	B	B	B	H	B	B	H	B	B	B	B	B	H	B	B	H	B	H	H	B	H	H	B	B	B	H	B	H	H	H	H	B	B
Marker3739658	1	260.9799	B	B	B	H	H	B	B	H	B	B	B	H	H	B	B	B	B	H	B	B	H	B	B	B	B	B	H	B	B	H	B	H	H	B	H	H	B	B	B	H	B	H	H	H	H	B	B
Marker2940726	1	260.9799	B	B	B	H	H	B	B	H	B	B	B	H	H	B	B	B	B	H	B	B	H	B	B	B	B	B	H	B	B	H	B	H	H	B	H	H	B	B	B	H	B	H	H	H	H	B	B
Marker493457	1	260.9799	B	B	B	H	H	B	B	H	B	B	B	H	H	B	B	B	B	H	B	B	H	B	B	B	B	B	H	B	B	H	B	H	H	B	H	H	B	B	B	H	B	H	H	H	H	B	B
Marker3288286	1	262.5552	B	B	B	H	H	B	B	H	B	B	B	H	H	B	B	B	B	H	B	B	H	B	B	B	B	B	H	B	B	H	B	H	H	B	H	H	B	B	B	H	B	H	H	H	H	B	B
Marker172743	1	262.5552	B	B	B	H	H	B	B	H	B	B	B	H	H	B	B	B	B	H	B	B	H	B	B	B	B	B	H	B	B	H	B	H	H	B	H	H	B	B	B	H	B	H	H	H	H	B	B
Marker2375798	1	262.5552	B	B	B	H	H	B	B	H	B	B	B	H	H	B	B	B	B	H	B	B	H	B	B	B	B	B	H	B	B	H	B	H	H	B	H	H	B	B	B	H	B	H	H	H	H	B	B
Marker3334285	1	262.5552	B	B	B	H	H	B	B	H	B	B	B	H	H	B	B	B	B	H	B	B	H	B	B	B	B	B	H	B	B	H	B	H	H	B	H	H	B	B	B	H	B	H	H	H	H	B	B
Marker2582361	1	262.5552	B	B	B	H	H	B	B	H	B	B	B	H	H	B	B	B	B	H	B	B	H	B	B	B	B	B	H	B	B	H	B	H	H	B	H	H	B	B	B	H	B	H	H	H	H	B	B
Marker1247020	1	262.5552	B	B	B	H	H	B	B	H	B	B	B	H	H	B	B	B	B	H	B	B	H	B	B	B	B	B	H	B	B	H	B	H	H	B	H	H	B	B	B	H	B	H	H	H	H	B	B
Marker1938373	1	262.5552	B	B	B	H	H	B	B	H	B	B	B	H	H	B	B	B	B	H	B	B	H	B	B	B	B	B	H	B	B	H	B	H	H	B	H	H	B	B	B	H	B	H	H	H	H	B	B
Marker167952	1	262.5552	B	B	B	H	H	B	B	H	B	B	B	H	H	B	B	B	B	H	B	B	H	B	B	B	B	B	H	B	B	H	B	H	H	B	H	H	B	B	B	H	B	H	H	H	H	B	B
Marker3719715	1	262.5552	B	B	B	H	H	B	B	H	B	B	B	H	H	B	B	B	B	H	B	B	H	B	B	B	B	B	H	B	B	H	B	H	H	B	H	H	B	B	B	H	B	H	H	H	H	B	B
Marker1961863	1	262.5552	B	B	B	H	H	B	B	H	B	B	B	H	H	B	B	B	B	H	B	B	H	B	B	B	B	B	H	B	B	H	B	H	H	B	H	H	B	B	B	H	B	H	H	H	H	B	B
Marker3003735	1	262.5552	B	B	B	H	H	B	B	H	B	B	B	H	H	B	B	B	B	H	B	B	H	B	B	B	B	B	H	B	B	H	B	H	H	B	H	H	B	B	B	H	B	H	H	H	H	B	B
Marker3186007	1	262.5552	B	B	B	H	H	B	B	H	B	B	B	H	H	B	B	B	B	H	B	B	H	B	B	B	B	B	H	B	B	H	B	H	H	B	H	H	B	B	B	H	B	H	H	H	H	B	B
Marker1096182	1	263.3304	B	B	B	H	H	B	B	H	B	B	B	H	H	B	B	B	B	H	B	B	H	B	B	B	B	B	H	B	B	H	B	H	H	B	H	H	B	B	B	H	B	H	H	H	H	B	B
Marker1841091	1	264.0997	B	B	B	H	H	B	B	H	B	B	B	H	H	B	B	B	B	H	B	B	H	B	B	B	B	B	H	B	B	H	B	H	H	B	H	H	B	B	B	H	B	H	H	H	H	B	B
Marker1836848	1	264.0997	B	B	B	H	H	B	B	H	B	B	B	H	H	B	B	B	B	H	B	B	H	B	B	B	B	B	H	B	B	H	B	H	H	B	H	H	B	B	B	H	B	H	H	H	H	B	B
Marker514704	1	264.869	B	B	B	H	H	B	B	H	B	B	B	H	H	B	B	B	B	H	B	B	H	B	B	B	B	B	H	B	B	H	B	H	H	B	H	H	B	B	B	H	B	H	H	H	H	B	B
Marker96347	1	264.869	B	B	B	H	H	B	B	H	B	B	B	H	H	B	B	B	B	H	B	B	H	B	B	B	B	B	H	B	B	H	B	H	H	B	H	H	B	B	B	H	B	H	H	H	H	B	B
Marker514819	1	264.869	B	B	B	H	H	B	B	H	B	B	B	H	H	B	B	B	B	H	B	B	H	B	B	B	B	B	H	B	B	H	B	H	H	B	H	H	B	B	B	H	B	H	H	H	H	B	B
Marker3576694	1	264.869	B	B	B	H	H	B	B	H	B	B	B	H	H	B	B	B	B	H	B	B	H	B	B	B	B	B	H	B	B	H	B	H	H	B	H	H	B	B	B	H	B	H	H	H	H	B	B
Marker2189337	1	264.869	B	B	B	H	H	B	B	H	B	B	B	H	H	B	B	B	B	H	B	B	H	B	B	B	B	B	H	B	B	H	B	H	H	B	H	H	B	B	B	H	B	H	H	H	H	B	B
Marker1298355	1	264.869	B	B	B	H	H	B	B	H	B	B	B	H	H	B	B	B	B	H	B	B	H	B	B	B	B	B	H	B	B	H	B	H	H	B	H	H	B	B	B	H	B	H	H	H	H	B	B
Marker2324457	1	265.6383	B	B	B	H	H	B	B	H	B	B	B	H	H	B	B	B	B	H	B	B	H	B	B	B	B	B	H	B	B	H	B	H	H	B	H	H	B	B	B	H	B	H	H	H	H	B	B
Marker432485	1	265.6383	B	B	B	H	H	B	B	H	B	B	B	H	H	B	B	B	B	H	B	B	H	B	B	B	B	B	H	B	B	H	B	H	H	B	H	H	B	B	B	H	B	H	H	H	H	B	B
Marker2570636	1	265.6383	B	B	B	H	H	B	B	H	B	B	B	H	H	B	B	B	B	H	B	B	H	B	B	B	B	B	H	B	B	H	B	H	H	B	H	H	B	B	B	H	B	H	H	H	H	B	B
Marker1101301	1	266.4076	B	B	B	H	H	B	B	H	B	B	B	H	H	B	B	B	B	H	B	B	H	B	B	B	B	B	H	B	B	H	B	H	H	B	H	H	B	B	B	H	B	H	H	H	H	B	B
Marker2504605	1	266.4076	B	B	B	H	H	B	B	H	B	B	B	H	H	B	B	B	B	H	B	B	H	B	B	B	B	B	H	B	B	H	B	H	H	B	H	H	B	B	B	H	B	H	H	H	H	B	B
Marker479454	1	267.9465	B	B	B	H	H	B	B	H	B	B	B	H	H	B	B	B	B	H	B	B	H	B	B	B	B	B	H	B	B	H	B	H	H	B	H	H	B	B	B	H	B	H	H	H	H	B	B
Marker3487028	1	267.9465	B	B	B	H	H	B	B	H	B	B	B	H	H	B	B	B	B	H	B	B	H	B	B	B	B	B	H	B	B	H	B	H	H	B	H	H	B	B	B	H	B	H	H	H	H	B	B
Marker3134960	1	267.9465	B	B	B	H	H	B	B	H	B	B	B	H	H	B	B	B	B	H	B	B	H	B	B	B	B	B	H	B	B	H	B	H	H	B	H	H	B	B	B	H	B	H	H	H	H	B	B
Marker2897860	1	267.9465	B	B	B	H	H	B	B	H	B	B	B	H	H	B	B	B	B	H	B	B	H	B	B	B	B	B	H	B	B	H	B	H	H	B	H	H	B	B	B	H	B	H	H	H	H	B	B
Marker2990908	1	267.9465	B	B	B	H	H	B	B	H	B	B	B	H	H	B	B	B	B	H	B	B	H	B	B	B	B	B	H	B	B	H	B	H	H	B	H	H	B	B	B	H	B	H	H	H	H	B	B
Marker2779335	1	270.2559	B	B	B	H	H	B	B	H	B	B	B	H	H	B	B	B	B	H	B	B	H	B	B	B	B	B	H	B	B	H	B	H	H	B	H	H	B	B	B	H	B	H	H	H	H	B	B
Marker3176988	1	271.0251	B	B	B	H	H	B	B	H	B	B	B	H	H	B	B	B	B	H	B	B	H	B	B	B	B	B	H	B	B	H	B	H	H	B	H	H	B	B	B	H	B	H	H	H	H	B	B
Marker3656372	1	271.0251	B	B	B	H	H	B	B	H	B	B	B	H	H	B	B	B	B	H	B	B	H	B	B	B	B	B	H	B	B	H	B	H	H	B	H	H	B	B	B	H	B	H	H	H	H	B	B
Marker2189293	1	271.0251	B	B	B	H	H	B	B	H	B	B	B	H	H	B	B	B	B	H	B	B	H	B	B	B	B	B	H	B	B	H	B	H	H	B	H	H	B	B	B	H	B	H	H	H	H	B	B
Marker19236	1	271.0251	B	B	B	H	H	B	B	H	B	B	B	H	H	B	B	B	B	H	B	B	H	B	B	B	B	B	H	B	B	H	B	H	H	B	H	H	B	B	B	H	B	H	H	H	H	B	B
Marker710353	1	271.0251	B	B	B	H	H	B	B	H	B	B	B	H	H	B	B	B	B	H	B	B	H	B	B	B	B	B	H	B	B	H	B	H	H	B	H	H	B	B	B	H	B	H	H	H	H	B	B
Marker3344441	1	271.0251	B	B	B	H	H	B	B	H	B	B	B	H	H	B	B	B	B	H	B	B	H	B	B	B	B	B	H	B	B	H	B	H	H	B	H	H	B	B	B	H	B	H	H	H	H	B	B
Marker1967228	1	271.0251	B	B	B	H	H	B	B	H	B	B	B	H	H	B	B	B	B	H	B	B	H	B	B	B	B	B	H	B	B	H	B	H	H	B	H	H	B	B	B	H	B	H	H	H	H	B	B
Marker1155847	1	271.0251	B	B	H	H	H	B	B	H	H	B	B	H	H	B	B	B	B	H	B	B	H	B	B	B	B	B	H	B	B	H	B	H	H	B	H	H	B	B	B	H	B	H	H	H	H	B	B
Marker365729	1	271.8126	B	B	H	H	H	B	B	H	H	B	B	H	H	B	B	B	B	H	B	B	H	B	B	B	B	B	H	B	B	H	B	H	H	B	H	H	B	B	B	H	B	H	H	H	H	B	B
Marker3376775	1	272.6127	B	B	B	H	H	B	B	H	B	B	B	H	H	B	B	B	B	H	B	B	H	B	B	B	B	B	H	B	B	H	B	H	H	B	H	H	B	B	B	H	B	H	H	H	H	B	B
Marker2184578	1	272.6127	B	B	B	H	H	B	B	H	B	B	B	H	H	B	B	B	B	H	B	B	H	B	B	B	B	B	H	B	B	H	B	H	H	B	H	H	B	B	B	H	B	H	H	H	H	B	B
Marker2499222	1	272.6127	B	B	B	H	H	B	B	H	B	B	B	H	H	B	B	B	B	H	B	B	H	B	B	B	B	B	H	B	B	H	B	H	H	B	H	H	B	B	B	H	B	H	H	H	H	B	B
Marker834111	1	273.4192	B	B	B	H	H	B	B	H	B	B	B	H	H	B	B	B	B	H	B	B	H	B	B	B	B	B	H	B	B	H	B	H	H	B	H	H	B	B	B	H	B	H	H	H	H	B	B
Marker3781094	1	273.4192	B	B	B	H	H	B	B	H	B	B	B	H	H	B	B	B	B	H	B	B	H	B	B	B	B	B	H	B	B	H	B	H	H	B	H	H	B	B	B	H	B	H	H	H	H	B	B
Marker3541514	1	275.007	B	B	B	H	H	B	B	H	B	B	B	H	H	B	B	B	B	H	B	B	H	B	B	B	B	B	H	B	B	H	B	H	H	B	H	H	B	B	B	H	B	H	H	H	H	B	B
Marker1462434	1	275.8071	B	B	H	H	H	B	B	H	*	B	B	H	H	B	B	B	B	H	B	B	H	B	B	B	B	B	H	B	B	H	B	H	H	B	H	H	B	B	B	H	B	H	H	H	H	B	B
Marker710799	1	276.6136	B	B	H	H	H	B	B	H	H	B	B	H	H	B	B	B	B	H	B	B	H	B	B	B	B	B	H	B	B	H	B	H	H	B	H	H	B	B	B	H	B	H	H	H	H	B	B
Marker3718626	1	278.2271	B	B	H	H	H	B	B	H	H	B	B	H	H	B	B	B	B	H	B	B	H	B	B	B	B	B	H	B	B	H	B	H	H	B	H	H	B	B	B	H	B	H	H	H	H	B	B
Marker2735370	1	282.2357	B	B	H	H	H	B	B	H	H	B	B	H	H	B	B	B	B	H	B	B	H	B	B	B	B	B	H	B	B	H	B	H	H	B	H	H	B	B	B	H	B	H	H	H	H	B	B
Marker1205364	1	283.017	B	B	H	H	H	B	B	H	H	B	B	H	H	B	B	B	B	H	B	B	H	B	B	B	B	B	H	B	B	H	B	H	H	B	H	H	B	B	B	H	B	H	H	H	H	B	B
Marker271090	1	285.3997	B	B	H	H	H	B	B	H	H	B	B	H	H	B	B	B	B	H	B	B	H	B	B	B	B	B	H	B	B	H	B	H	H	B	H	H	B	B	B	H	B	H	H	H	H	B	B
Marker2016347	1	285.3997	B	B	H	H	H	B	B	H	H	B	B	H	H	B	B	B	B	H	B	B	H	B	B	B	B	B	H	B	B	H	B	H	H	B	H	H	B	B	B	H	B	H	H	H	H	B	B
Marker1939600	2	0	B	B	B	B	H	H	H	H	H	B	B	B	B	B	H	H	B	H	H	B	B	B	H	H	B	B	B	B	B	H	*	H	H	B	B	B	B	H	B	B	H	B	B	B	H	B	B
Marker1973003	2	2.364	B	B	B	B	H	H	H	H	H	B	B	B	B	B	H	H	B	H	H	B	B	B	H	H	B	B	B	B	B	H	H	H	H	B	B	B	B	H	B	B	H	B	B	B	H	B	B
Marker3680944	2	2.364	B	B	B	B	H	H	H	H	H	B	B	B	B	B	H	H	B	H	H	B	B	B	H	H	B	B	B	B	B	H	H	H	H	B	B	B	B	H	B	B	H	B	B	B	H	B	B
Marker3051846	2	3.1392	B	B	B	B	H	H	H	H	H	B	B	B	B	B	H	H	B	H	H	B	B	B	H	H	B	B	B	B	B	H	H	H	H	B	B	B	B	H	B	B	H	B	B	B	H	B	B
Marker636698	2	3.1392	B	B	B	B	H	H	H	H	H	B	B	B	B	B	H	H	B	H	H	B	B	B	H	H	B	B	B	B	B	H	H	H	H	B	B	B	B	H	B	B	H	B	B	B	H	B	B
Marker3456596	2	5.4665	B	B	B	B	H	H	H	H	H	B	B	B	B	B	H	H	B	H	H	B	B	B	H	H	B	B	B	B	B	H	H	H	H	B	B	B	B	H	B	B	H	B	B	B	H	B	B
Marker1804048	2	5.4665	B	B	B	B	H	H	H	H	H	B	B	B	B	B	H	H	B	H	H	B	B	B	H	H	B	B	B	B	B	H	H	H	H	B	B	B	B	H	B	B	H	B	B	B	H	B	B
Marker2099128	2	5.4665	B	B	B	B	H	H	H	H	H	B	B	B	B	B	H	H	B	H	H	B	B	B	H	H	B	B	B	B	B	H	H	H	H	B	B	B	B	H	B	B	H	B	B	B	H	B	B
Marker3005736	2	5.4665	B	B	B	B	H	H	H	H	H	B	B	B	B	B	H	H	B	H	H	B	B	B	H	H	B	B	B	B	B	H	H	H	H	B	B	B	B	H	B	B	H	B	B	B	H	B	B
Marker1546262	2	5.4665	B	B	B	B	H	H	H	H	H	B	B	B	B	B	H	H	B	H	H	B	B	B	H	H	B	B	B	B	B	H	H	H	H	B	B	B	B	H	B	B	H	B	B	B	H	B	B
Marker999044	2	7.0174	B	B	B	B	H	H	H	H	H	B	B	B	B	B	H	H	B	H	H	B	B	B	H	H	B	B	B	B	B	H	H	H	H	B	B	B	B	H	B	B	H	B	B	B	H	B	B
Marker2264823	2	7.0174	B	B	B	B	H	H	H	H	H	B	B	B	B	B	H	H	B	H	H	B	B	B	H	H	B	B	B	B	B	H	H	H	H	B	B	B	B	H	B	B	H	B	B	B	H	B	B
Marker2434516	2	7.0174	B	B	B	B	H	H	H	H	H	B	B	B	B	B	H	H	B	H	H	B	B	B	H	H	B	B	B	B	B	H	H	H	H	B	B	B	B	H	B	B	H	B	B	B	H	B	B
Marker2787454	2	7.0174	B	B	B	B	H	H	H	H	H	B	B	B	B	B	H	H	B	H	H	B	B	B	H	H	B	B	B	B	B	H	H	H	H	B	B	B	B	H	B	B	H	B	B	B	H	B	B
Marker3587376	2	7.7987	B	B	B	B	H	H	H	H	H	B	B	B	B	B	H	H	B	H	H	B	B	B	H	H	B	B	B	B	B	H	H	H	H	B	B	B	B	H	B	B	H	B	B	B	H	B	B
Marker3701561	2	7.7987	B	B	B	B	H	H	H	H	H	B	B	B	B	B	H	H	B	H	H	B	B	B	H	H	B	B	B	B	B	H	H	H	H	B	B	B	B	H	B	B	H	B	B	B	H	B	B
Marker3712749	2	8.5739	B	B	B	B	H	H	H	H	H	B	B	B	B	B	H	H	B	H	H	B	B	B	H	H	B	B	B	B	B	H	H	H	H	B	B	B	B	H	B	B	H	B	B	B	H	B	B
Marker1939411	2	10.1248	B	B	B	B	H	H	H	H	H	B	B	B	B	B	H	H	B	H	H	B	B	B	H	H	B	B	B	B	B	H	H	H	H	B	B	B	B	H	B	B	H	B	B	B	H	B	B
Marker3776	2	10.1248	B	B	B	B	H	H	H	H	H	B	B	B	B	B	H	H	B	H	H	B	B	B	H	H	B	B	B	B	B	H	H	H	H	B	B	B	B	H	B	B	H	B	B	B	H	B	B
Marker1385813	2	10.1248	B	B	B	B	H	H	H	H	H	B	B	B	B	B	H	H	B	H	H	B	B	B	H	H	B	B	B	B	B	H	H	H	H	B	B	B	B	H	B	B	H	B	B	B	H	B	B
Marker1704399	2	10.1248	B	B	B	B	H	H	H	H	H	B	B	B	B	B	H	H	B	H	H	B	B	B	H	H	B	B	B	B	B	H	H	H	H	B	B	B	B	H	B	B	H	B	B	B	H	B	B
Marker103999	2	10.1248	B	B	B	B	H	H	H	H	H	B	B	B	B	B	H	H	B	H	H	B	B	B	H	H	B	B	B	B	B	H	H	H	H	B	B	B	B	H	B	B	H	B	B	B	H	B	B
Marker2065689	2	10.1248	B	B	B	B	H	H	H	H	H	B	B	B	B	B	H	H	B	H	H	B	B	B	H	H	B	B	B	B	B	H	H	H	H	B	B	B	B	H	B	B	H	B	B	B	H	B	B
Marker265393	2	10.8941	B	B	B	B	H	H	H	H	H	B	B	B	B	B	H	H	B	H	H	B	B	B	H	H	B	B	B	B	B	H	H	H	H	B	B	B	B	H	B	B	H	B	B	B	H	B	B
Marker673190	2	10.8941	B	B	B	B	H	H	H	H	H	B	B	B	B	B	H	H	B	H	H	B	B	B	H	H	B	B	B	B	B	H	H	H	H	B	B	B	B	H	B	*	H	B	B	B	H	B	B
Marker1186963	2	10.8941	B	B	B	B	H	H	H	H	H	B	B	B	B	B	H	H	B	H	H	B	B	B	H	H	B	B	B	B	B	H	H	H	H	B	B	B	B	H	B	H	H	B	B	B	H	B	B
Marker169790	2	11.6634	B	B	B	B	H	H	H	H	H	B	B	B	B	B	H	H	B	H	H	B	B	B	H	H	B	B	B	B	B	H	H	H	H	B	B	B	B	H	B	B	H	B	B	B	H	B	B
Marker2434856	2	13.2024	B	B	B	B	H	H	H	H	H	B	B	B	B	B	H	H	B	H	H	B	B	B	H	H	B	B	B	B	B	H	H	H	H	B	B	B	B	H	B	B	H	B	B	B	H	B	B
Marker1488054	2	13.2024	B	B	B	B	H	H	H	H	H	B	B	B	B	B	H	H	B	H	H	B	B	B	H	H	B	B	B	B	B	H	H	H	H	B	B	B	B	H	B	B	H	B	B	B	H	B	B
Marker2470322	2	13.2024	B	B	B	B	H	H	H	H	H	B	B	B	B	B	H	H	B	H	H	B	B	B	H	H	B	B	B	B	B	H	B	H	H	B	B	B	B	H	B	B	H	B	B	B	H	B	B
Marker2875189	2	13.2024	B	B	B	B	H	H	H	H	H	B	B	B	B	B	H	H	B	H	H	B	B	B	H	H	B	B	B	B	B	H	B	H	H	B	B	B	B	H	B	B	H	B	B	B	H	B	B
Marker1024685	2	13.2024	B	B	B	B	H	H	H	H	H	B	B	B	B	B	H	H	B	H	H	B	B	B	H	H	B	B	B	B	B	H	B	H	H	B	B	B	B	H	B	B	H	B	B	B	H	B	B
Marker1520742	2	13.9716	B	B	B	B	H	H	H	H	H	B	B	B	B	B	H	H	B	H	H	B	B	B	H	H	B	B	B	B	B	H	B	H	H	B	B	B	B	H	B	B	H	B	B	B	H	B	B
Marker1063887	2	13.9716	B	B	B	B	H	H	H	H	H	B	B	B	B	B	H	H	B	H	H	B	B	B	H	H	B	B	B	B	B	H	B	H	H	B	B	B	B	H	B	B	H	B	B	B	H	B	B
Marker1086624	2	13.9716	B	B	B	B	H	H	H	H	H	B	B	B	B	B	H	H	B	H	H	B	B	B	H	H	B	B	B	B	B	H	B	H	H	B	B	B	B	H	B	B	H	B	B	B	H	B	B
Marker1325746	2	13.9716	B	B	B	B	H	H	H	H	H	B	B	B	B	B	H	H	B	H	H	B	B	B	H	H	B	B	B	B	B	H	B	H	H	B	B	B	B	H	B	B	H	B	B	B	H	B	B
Marker2126526	2	14.7409	B	B	B	B	H	H	H	H	H	B	B	B	B	B	H	H	B	H	H	B	B	B	H	H	B	B	B	B	B	H	B	H	H	B	B	B	B	H	B	B	H	B	B	B	H	B	B
Marker781726	2	14.7409	B	B	B	B	H	H	H	H	H	B	B	B	B	B	H	H	B	H	H	B	B	B	H	H	B	B	B	B	B	H	B	H	H	B	B	B	B	H	B	B	H	B	B	B	H	B	B
Marker2055244	2	14.7409	B	B	B	B	H	H	H	H	H	B	B	B	B	B	H	H	B	H	B	B	B	B	H	H	B	B	B	B	B	H	B	H	H	B	B	B	B	H	B	B	H	B	B	B	B	B	B
Marker1326592	2	14.7409	H	B	B	B	H	H	H	H	H	B	B	B	B	B	H	H	B	H	B	B	B	B	H	H	B	B	B	B	B	H	B	H	H	B	B	B	B	H	B	B	H	B	B	B	B	B	B
Marker2769720	2	14.7409	*	B	B	B	H	H	H	H	H	B	B	B	B	B	H	H	B	H	H	B	B	B	H	H	B	B	B	B	B	H	B	H	H	B	B	B	B	H	B	B	H	B	B	B	B	B	B
Marker1418070	2	14.7409	*	B	B	B	H	H	H	H	H	B	B	B	B	B	H	H	B	H	H	B	B	B	H	H	B	B	B	B	B	H	B	H	H	B	B	B	B	H	B	B	H	B	B	B	B	B	B
Marker2408736	2	14.7409	*	B	B	B	H	H	H	H	H	B	B	B	B	B	H	H	B	H	H	B	B	B	H	H	B	B	B	B	B	H	B	H	H	B	B	B	B	H	B	B	H	B	B	B	B	B	B
Marker2759489	2	14.7409	H	B	B	B	H	H	H	H	H	B	B	B	B	B	H	H	B	H	B	B	B	B	H	H	B	B	B	B	B	B	B	H	H	B	B	B	B	H	B	B	H	B	B	B	B	B	B
Marker3639498	2	15.5222	H	B	B	B	H	H	H	H	H	B	B	B	B	B	H	H	B	H	H	B	B	B	H	H	B	B	B	B	B	B	B	H	H	B	B	B	B	H	B	B	H	B	B	B	B	B	B
Marker2483677	2	15.5222	H	B	B	B	H	H	H	H	H	B	B	B	B	B	H	H	B	H	H	B	B	B	H	H	B	B	B	B	B	B	B	H	H	B	B	B	B	H	B	B	H	B	B	B	B	B	B
Marker2514739	2	15.5222	H	B	B	B	H	H	H	H	H	B	B	B	B	B	H	H	B	H	H	B	B	B	H	H	B	B	B	B	B	B	B	H	H	B	B	B	B	H	B	B	H	B	B	B	*	B	B
Marker455686	2	17.8495	H	B	B	B	H	H	H	H	H	B	B	B	B	B	H	H	B	H	H	B	B	B	H	H	B	B	B	B	B	B	B	H	H	B	B	B	B	H	B	B	H	B	B	B	B	B	B
Marker130761	2	18.6248	H	B	B	B	H	H	H	H	H	B	B	B	B	B	H	H	B	H	H	B	B	B	H	H	B	B	B	B	B	B	B	H	H	B	B	B	B	H	B	B	H	B	B	B	B	B	B
Marker238997	2	19.4061	H	B	B	B	H	H	H	H	H	B	B	B	B	B	H	H	B	H	H	B	B	B	H	H	B	B	B	B	B	B	B	H	H	B	B	B	B	H	B	B	H	B	B	B	B	B	B
Marker359334	2	19.4061	H	B	B	B	H	H	H	H	H	B	B	B	B	B	H	H	B	H	H	B	B	B	H	H	B	B	B	B	B	B	B	H	H	B	B	B	B	H	B	B	H	B	B	B	B	B	B
Marker1477006	2	19.4061	H	B	B	B	H	H	H	H	H	B	B	B	B	B	H	H	B	H	H	B	B	B	H	H	B	B	B	B	B	B	B	H	H	B	B	B	B	H	B	B	H	B	B	B	B	B	B
Marker32957	2	19.4061	H	B	B	B	H	H	H	H	H	B	B	B	B	B	H	H	B	H	H	B	B	B	H	H	B	B	B	B	B	B	B	H	H	B	B	B	B	H	B	B	H	B	B	B	B	B	B
Marker2899914	2	21.7154	H	B	B	B	H	H	H	H	H	B	B	B	B	B	H	B	H	H	H	B	B	B	H	H	B	B	B	B	B	B	B	H	H	B	B	B	B	H	B	B	H	B	B	B	B	B	B
Marker2610387	2	21.7154	H	B	B	B	H	H	H	H	H	B	B	B	B	B	H	*	H	H	H	B	B	B	H	H	B	B	B	B	B	B	B	H	H	B	B	B	B	H	B	B	H	B	B	B	B	B	B
Marker3595306	2	21.7154	H	B	B	B	H	H	H	H	H	B	B	B	B	B	H	B	H	H	H	B	B	B	H	H	B	B	B	B	B	B	B	H	H	B	B	B	B	H	B	B	H	B	B	B	B	B	B
Marker178648	2	21.7154	H	B	B	B	H	H	H	H	H	B	B	H	B	B	H	B	H	H	H	B	B	B	H	H	B	B	B	B	B	B	B	H	H	B	B	B	B	H	B	B	H	B	B	B	B	B	B
Marker1833214	2	21.7154	H	B	B	B	H	H	H	H	H	B	B	H	B	B	H	B	H	H	H	B	B	B	H	H	B	B	B	B	B	B	B	H	H	B	B	B	B	H	B	B	H	B	B	B	B	B	B
Marker2123795	2	21.7154	H	B	B	B	H	H	H	H	H	B	B	H	B	B	H	B	H	H	H	B	B	B	H	H	B	B	B	B	B	B	B	H	H	B	B	B	B	H	B	B	H	B	B	B	B	B	B
Marker2733075	2	21.7154	H	B	B	B	H	H	H	H	H	B	B	H	B	B	H	B	H	H	H	B	B	B	H	H	B	B	B	B	B	B	B	H	H	B	B	B	B	H	B	B	H	B	B	B	B	B	B
Marker317092	2	21.7154	H	B	B	B	H	H	H	H	H	B	B	H	B	B	H	B	H	H	H	B	B	B	H	H	B	B	B	B	B	B	B	H	H	B	B	B	B	H	B	B	H	B	B	B	B	B	B
Marker2479535	2	23.2544	H	B	B	B	H	H	H	H	H	B	B	H	B	B	H	B	H	H	H	B	B	B	H	H	B	B	B	B	B	B	B	H	H	B	B	B	B	H	B	B	H	B	B	B	B	B	B
Marker2994288	2	23.2544	H	B	B	B	H	H	H	H	H	B	B	H	B	B	H	B	H	H	H	B	B	B	H	H	B	B	B	B	B	B	B	H	H	B	B	B	B	H	B	B	H	B	B	B	B	B	B
Marker3493901	2	23.2544	H	B	B	B	H	H	H	H	H	B	B	H	B	B	H	B	H	H	H	B	B	B	H	H	B	B	B	B	B	B	B	H	H	B	B	B	B	H	B	B	H	B	B	B	B	B	B
Marker783802	2	23.2544	H	B	B	B	H	H	H	H	H	B	B	H	B	B	H	B	H	H	H	B	B	B	H	H	B	B	B	B	B	B	B	H	H	B	B	B	B	H	B	B	H	B	B	B	B	B	B
Marker2678506	2	23.2544	H	B	B	B	H	H	H	H	H	B	B	H	B	B	H	B	H	H	H	B	B	B	H	H	B	B	B	B	B	B	B	H	H	B	B	B	B	H	B	B	H	B	B	B	B	B	B
Marker1313496	2	23.2544	H	B	B	B	H	H	H	H	H	B	B	H	B	B	H	B	H	H	H	B	B	B	H	H	B	B	B	B	B	B	B	H	H	B	B	B	B	H	B	B	H	B	B	B	B	B	B
Marker3011758	2	23.2544	H	B	B	B	H	H	H	H	H	B	B	H	B	B	H	B	H	H	H	B	B	B	H	H	B	B	B	B	B	B	B	H	H	B	B	B	B	H	B	B	H	B	B	B	B	B	B
Marker2907221	2	23.2544	H	B	B	B	H	H	H	H	H	B	B	H	B	B	H	B	H	H	H	B	B	B	H	H	B	B	B	B	B	B	B	H	H	B	B	B	B	H	B	B	H	B	B	B	B	B	B
Marker2005321	2	23.2544	H	B	B	B	H	H	H	H	H	B	B	H	B	B	H	B	H	H	H	B	B	B	H	H	B	B	B	B	B	B	B	H	H	B	B	B	B	H	B	B	H	B	B	B	B	B	B
Marker935781	2	23.2544	H	B	B	B	H	H	H	H	H	B	B	H	B	B	H	B	H	H	H	B	B	B	H	H	B	B	B	B	B	B	B	H	H	B	B	B	B	H	B	B	H	B	B	B	B	B	B
Marker1246675	2	23.2544	H	B	B	B	H	H	H	H	H	B	B	H	B	B	H	B	H	H	H	B	B	B	H	H	B	B	B	B	B	B	B	H	H	B	B	B	B	H	B	B	H	B	B	B	B	B	B
Marker1962595	2	23.2544	H	B	B	B	H	H	H	H	H	B	B	H	B	B	H	B	H	H	H	B	B	B	H	H	B	B	B	B	B	B	B	H	H	B	B	B	B	H	B	B	H	B	B	B	B	B	B
Marker300586	2	23.2544	H	B	B	B	H	H	H	H	H	B	B	H	B	B	H	B	H	H	H	B	B	B	H	H	B	B	B	B	B	B	B	H	H	B	B	B	B	H	B	B	H	B	B	B	B	B	B
Marker3083302	2	23.2544	H	B	B	B	H	H	H	H	H	B	B	H	B	B	H	B	H	H	H	B	B	B	H	H	B	B	B	B	B	B	B	H	H	B	B	B	*	H	B	B	H	B	B	B	B	B	B
Marker375287	2	23.2544	H	B	B	B	H	H	H	H	H	B	B	H	B	B	H	B	H	H	H	B	B	B	H	H	B	B	B	B	B	B	B	H	H	B	B	B	*	H	B	B	H	B	B	B	B	B	B
Marker1079726	2	24.7933	H	B	B	B	H	H	H	H	H	B	B	H	B	B	B	B	H	H	H	B	B	B	H	H	B	B	B	B	B	B	B	H	H	B	B	B	B	H	B	B	H	B	B	B	B	B	B
Marker1460432	2	24.7933	H	B	B	B	H	H	H	H	H	B	B	H	B	B	B	B	H	H	H	B	B	B	H	H	B	B	B	B	B	B	B	H	H	B	B	B	B	H	B	B	H	B	B	B	B	B	B
Marker2427539	2	24.7933	H	B	B	B	H	H	H	H	H	B	B	H	B	B	B	B	H	H	H	B	B	B	H	H	B	B	B	B	B	B	B	H	H	B	B	B	B	H	B	B	H	B	B	B	B	B	B
Marker470675	2	25.5626	H	B	B	B	H	H	H	H	H	B	B	H	B	B	B	B	H	H	H	B	B	B	H	H	B	B	B	B	B	B	B	H	H	B	B	B	B	H	B	B	H	B	B	B	B	B	B
Marker2446643	2	25.5626	H	B	B	B	H	H	H	H	H	B	B	H	B	B	H	B	H	H	H	B	B	B	H	H	B	B	B	B	B	B	B	H	H	B	B	B	B	H	B	B	H	B	B	B	B	B	B
Marker3394562	2	25.5626	H	B	B	B	H	H	H	H	H	B	B	H	B	B	H	B	H	H	H	B	B	B	H	H	B	B	B	B	B	B	B	H	H	B	B	B	B	H	B	B	H	B	B	B	B	B	B
Marker2331078	2	26.3379	H	B	B	B	H	H	H	H	H	B	B	H	B	B	H	B	H	H	H	B	B	B	H	H	B	B	B	B	B	B	B	H	H	B	B	B	B	H	B	B	H	B	B	B	B	B	B
Marker2364419	2	26.3379	H	B	B	B	H	H	H	H	H	B	B	H	B	B	H	B	H	H	H	B	B	B	H	H	B	B	B	B	B	B	B	H	H	B	B	B	B	H	B	B	H	B	B	B	B	B	B
Marker1914935	2	26.3379	H	B	B	B	H	H	H	H	H	B	B	H	B	B	H	B	H	H	H	B	B	B	H	H	B	B	B	B	B	B	B	H	H	B	B	B	B	H	B	B	H	B	B	B	B	B	B
Marker2560433	2	27.1071	H	B	B	B	H	H	H	H	H	B	B	H	B	B	H	B	H	B	H	B	B	B	H	H	B	B	B	B	B	B	B	H	H	B	B	B	B	H	B	B	H	B	B	B	B	B	B
Marker634960	2	27.1071	H	B	B	B	H	H	H	H	H	B	B	H	B	B	H	B	H	B	H	B	B	B	H	H	B	B	B	B	B	B	B	H	H	B	B	B	*	H	B	B	H	B	B	B	B	B	B
Marker3632896	2	27.1071	H	B	B	B	H	H	H	H	H	B	B	H	B	B	H	B	H	B	H	B	B	B	H	H	B	B	B	B	B	B	B	H	H	B	B	B	H	H	B	B	H	B	B	B	B	B	B
Marker2372857	2	27.1071	H	B	B	B	H	H	H	H	H	B	B	H	B	B	H	B	H	B	H	B	B	B	H	H	B	B	B	B	B	B	B	H	H	B	B	B	H	H	B	B	H	B	B	B	B	B	B
Marker313250	2	28.6461	H	B	B	B	H	H	H	H	H	B	B	H	B	B	H	B	H	*	H	B	B	B	H	H	B	B	B	B	B	B	B	H	H	B	B	B	H	H	B	B	H	B	B	B	B	B	B
Marker553803	2	28.6461	H	B	B	B	H	H	H	H	H	B	B	H	B	B	H	B	H	H	H	B	B	B	H	H	B	B	B	B	B	B	B	H	H	B	B	B	B	H	B	B	H	B	B	B	B	B	B
Marker2264115	2	28.6461	H	B	B	B	H	H	H	H	H	B	B	H	B	B	H	B	H	H	H	B	B	B	H	H	B	B	B	B	B	B	B	H	H	B	B	B	B	H	B	B	H	B	B	B	B	B	B
Marker1071180	2	30.185	H	B	B	B	H	H	H	H	H	B	B	H	B	B	H	B	H	H	H	B	B	B	H	H	B	B	B	B	B	B	B	H	H	B	B	B	H	H	B	B	H	B	B	B	B	B	B
Marker3441524	2	30.185	H	B	B	B	H	H	H	H	H	B	B	H	B	B	H	B	H	H	H	B	B	B	H	H	B	B	B	B	B	B	B	H	H	B	B	B	H	H	B	B	H	B	B	B	B	B	B
Marker1370265	2	31.724	H	B	B	B	H	H	H	H	H	B	B	H	B	B	H	B	H	H	H	B	B	B	H	H	B	B	B	B	B	B	B	H	H	B	B	B	H	H	B	B	H	B	B	B	B	B	B
Marker3746509	2	31.724	H	B	B	B	H	H	H	H	H	B	B	H	B	B	H	B	H	H	H	B	B	B	H	H	B	B	B	B	B	B	B	H	H	B	B	B	H	H	B	B	H	B	B	B	B	B	B
Marker3488501	2	32.4933	H	B	B	B	H	H	H	H	H	B	B	H	B	B	H	B	H	H	H	B	B	B	H	H	B	B	B	B	B	B	B	H	H	B	B	B	H	H	B	B	H	B	B	B	B	B	B
Marker935368	2	32.4933	H	B	B	B	H	H	H	H	H	B	B	H	B	B	H	B	H	H	H	B	B	B	H	H	B	B	B	B	B	B	B	H	H	B	B	B	H	H	B	B	H	B	B	B	B	B	B
Marker3795687	2	33.2685	H	B	B	B	H	H	H	H	H	B	B	H	B	B	H	B	H	B	H	B	B	B	H	H	B	B	B	B	B	B	B	H	H	B	B	B	H	H	B	B	H	B	B	B	B	B	B
Marker860860	2	33.2685	H	B	B	B	H	H	H	H	H	B	B	H	B	B	H	B	H	B	H	B	B	B	H	H	B	B	B	B	B	B	B	H	H	B	B	B	H	H	B	B	H	B	B	B	B	B	B
Marker3771838	2	33.2685	H	*	B	B	H	H	H	H	H	B	B	H	B	B	H	B	H	B	H	B	B	B	H	H	B	B	B	B	B	B	B	H	*	B	B	B	H	H	B	B	H	B	B	B	B	B	B
Marker1653140	2	33.2685	H	B	B	B	H	H	H	H	H	B	B	H	B	B	H	B	H	B	H	B	B	B	H	H	B	B	B	B	B	B	B	H	B	B	B	B	B	H	B	B	H	B	B	B	B	B	B
Marker759593	2	34.0378	H	H	B	B	H	H	H	*	H	B	B	H	B	B	H	B	H	B	H	B	B	B	H	H	B	B	B	B	B	B	B	H	B	B	B	B	B	H	B	B	H	B	B	B	B	B	B
Marker627450	2	34.8071	H	*	B	B	H	H	H	B	H	B	B	H	B	B	H	B	H	B	H	B	B	B	H	H	B	B	B	B	B	B	B	H	B	B	B	B	B	H	B	B	H	B	B	B	B	B	B
Marker3301753	2	34.8071	H	*	B	B	H	H	H	H	H	B	B	H	B	B	H	B	H	B	H	B	B	B	H	H	B	B	B	B	B	B	B	H	*	B	B	B	H	H	B	B	H	B	B	B	B	B	B
Marker1854506	2	34.8071	H	H	B	B	H	H	H	*	H	B	B	H	B	B	H	B	H	B	H	B	B	B	H	H	B	B	B	B	B	B	B	H	H	B	B	B	H	H	B	B	H	B	B	B	B	B	B
Marker3083391	2	36.358	H	B	B	B	H	H	H	B	H	B	B	H	B	B	H	B	H	B	H	B	B	B	H	H	B	B	B	B	B	B	B	H	H	H	B	B	H	H	B	B	H	B	B	B	B	B	B
Marker2958264	2	36.358	H	B	B	B	H	H	H	B	H	B	B	H	B	B	H	B	H	B	H	B	B	B	H	H	B	B	B	B	B	B	B	H	H	H	B	B	H	H	B	B	H	B	B	B	B	B	B
Marker2789874	2	36.358	H	H	B	B	H	H	H	B	H	B	B	H	B	B	H	B	H	B	H	B	B	B	H	H	B	B	B	B	B	B	B	H	H	H	B	B	H	H	B	B	H	B	B	B	B	B	B
Marker2544553	2	36.358	H	H	B	B	H	H	H	B	H	B	B	H	B	B	H	B	H	B	H	B	B	B	H	H	B	B	B	B	B	B	B	H	H	H	B	B	H	H	B	B	H	B	B	B	B	B	B
Marker1512473	2	36.358	*	H	B	B	H	H	H	B	H	B	B	H	B	B	H	B	H	B	H	B	B	B	H	H	B	B	B	B	B	B	B	H	*	H	B	B	H	H	B	B	H	B	B	B	B	B	B
Marker3101283	2	37.1333	H	H	B	B	H	H	H	B	H	B	B	H	B	B	H	B	H	B	H	B	B	B	H	H	B	B	B	B	B	B	B	H	H	H	B	B	H	H	B	B	H	B	B	B	B	B	B
Marker1122151	2	37.9025	H	H	B	B	H	H	H	B	H	B	B	H	B	B	H	B	H	B	H	B	B	B	H	H	B	B	B	B	B	B	B	H	*	H	B	B	H	H	B	B	H	B	B	B	B	B	B
Marker2577991	2	37.9025	H	H	B	B	H	H	H	B	H	B	B	H	B	B	H	B	H	B	H	B	B	B	H	H	B	B	B	B	B	B	B	H	*	H	B	B	H	H	B	B	H	B	B	B	B	B	B
Marker3331730	2	37.9025	B	H	B	B	H	H	H	B	H	B	B	H	B	B	H	B	H	B	H	B	B	B	H	H	B	B	B	B	B	B	B	H	H	H	B	B	H	H	B	B	H	B	B	B	B	B	B
Marker3571376	2	37.9025	B	H	B	B	H	H	H	B	H	B	B	H	B	B	H	B	H	B	H	B	B	B	H	H	B	B	B	B	B	B	B	H	H	H	B	B	H	H	B	B	H	B	B	B	B	B	B
Marker2606107	2	37.9025	H	H	B	B	H	H	H	B	H	B	B	H	B	B	H	B	H	B	H	B	B	B	H	H	B	B	B	B	B	B	B	H	*	H	B	B	H	H	B	B	H	B	B	B	B	B	B
Marker3048975	2	37.9025	H	H	B	B	H	H	H	B	H	B	B	H	B	B	H	B	H	B	H	B	B	B	H	H	B	B	B	B	B	B	B	H	H	H	B	B	H	H	B	B	H	B	B	B	B	B	B
Marker1231552	2	37.9025	H	H	B	B	H	H	H	B	H	B	B	H	B	B	H	B	H	B	H	B	B	B	H	H	B	B	B	B	B	B	B	H	H	H	B	B	H	H	B	B	H	B	B	B	B	B	B
Marker529217	2	37.9025	B	H	B	B	H	H	H	B	H	B	B	H	B	B	H	B	H	B	H	B	B	B	H	H	B	B	B	B	B	B	B	H	H	H	B	B	H	H	B	B	H	B	B	B	B	B	B
Marker325571	2	37.9025	B	H	B	B	H	H	H	B	H	B	B	H	B	B	H	B	H	B	H	B	B	B	H	H	B	B	B	B	B	B	B	H	H	H	B	B	H	H	B	B	H	B	B	B	B	B	B
Marker3795664	2	37.9025	H	H	B	B	H	H	H	B	H	B	B	H	B	B	H	B	H	B	H	B	B	B	H	H	B	B	B	B	B	B	B	H	H	H	B	B	H	H	B	B	H	H	B	B	B	B	B
Marker975403	2	37.9025	H	H	B	B	H	H	H	B	H	B	B	H	B	B	H	B	H	B	H	B	B	B	H	H	B	B	B	B	B	B	B	H	H	H	B	B	H	H	B	B	H	H	B	B	B	B	B
Marker1830038	2	37.9025	H	H	B	B	H	*	H	B	H	B	B	H	B	B	H	B	H	B	H	B	B	B	H	H	B	B	H	B	B	B	B	B	*	H	B	B	H	H	B	B	H	H	B	B	B	B	B
Marker2418424	2	38.6718	H	H	B	B	H	H	H	B	H	B	B	H	B	B	H	B	H	B	H	B	B	B	H	H	B	B	B	B	B	B	B	H	B	B	B	*	H	H	B	B	H	H	B	B	B	B	B
Marker1629660	2	38.6718	H	H	B	B	H	H	H	B	H	B	B	H	B	B	H	B	H	B	H	B	B	B	H	H	B	B	B	B	B	B	B	B	B	B	B	B	H	H	B	B	H	H	B	B	B	B	B
Marker2432943	2	38.6718	H	H	B	B	H	H	H	B	H	B	B	H	B	B	H	B	H	B	H	B	B	B	H	H	B	B	B	B	B	B	B	B	B	H	B	*	H	H	B	B	H	H	B	B	B	B	B
Marker1937347	2	38.6718	H	H	B	B	H	B	H	B	H	B	B	H	B	B	H	B	H	B	H	B	B	B	H	H	B	B	H	B	B	B	B	B	H	B	B	H	H	H	B	B	H	H	B	B	B	B	B
Marker2757524	2	39.4411	H	H	B	B	H	*	H	B	H	B	B	H	B	B	H	B	H	B	H	B	B	B	H	H	B	B	H	B	B	B	B	B	H	B	B	H	H	H	B	B	H	H	B	B	B	B	B
Marker2757868	2	39.4411	H	H	B	B	H	B	H	B	H	B	B	H	B	B	H	B	H	B	H	B	B	B	H	H	B	B	H	B	B	B	B	B	*	B	B	H	H	H	B	B	H	H	B	B	B	B	B
Marker693278	2	39.4411	H	H	B	B	H	B	H	B	H	B	B	H	B	B	H	B	H	B	H	B	B	B	H	H	B	B	H	B	B	B	B	B	H	H	B	H	H	H	B	B	H	H	B	B	B	B	B
Marker1818462	2	39.4411	H	H	B	B	H	B	H	B	H	B	B	H	B	B	H	B	H	B	H	B	B	B	H	H	B	B	H	B	B	B	B	B	H	H	B	H	H	H	B	B	H	H	B	B	B	B	B
Marker2503366	2	39.4411	H	H	B	B	H	B	H	B	H	B	B	H	B	B	H	B	H	B	H	B	B	B	H	H	B	B	H	B	B	B	B	B	H	H	B	H	H	H	B	B	H	H	B	B	B	B	B
Marker2133496	2	39.4411	H	H	B	B	H	B	H	B	H	B	B	H	B	B	H	B	H	B	H	B	B	B	H	H	B	B	H	B	B	B	B	B	H	H	B	H	H	H	B	B	H	H	B	B	B	B	B
Marker3067554	2	39.4411	H	H	B	B	H	B	H	B	H	B	B	H	B	B	H	B	H	B	H	B	B	B	H	H	B	B	H	B	B	B	B	B	H	H	B	H	H	H	B	B	H	H	B	B	B	B	B
Marker2892085	2	39.4411	H	H	B	B	H	B	H	B	H	B	B	H	B	B	H	B	H	B	H	B	B	B	H	H	B	B	H	B	B	B	B	B	H	H	B	H	H	H	B	B	H	H	B	B	B	B	B
Marker121573	2	39.4411	H	H	B	B	H	B	H	B	H	B	B	H	B	B	H	B	H	B	H	B	B	B	H	H	B	B	H	B	B	B	B	B	H	H	B	H	H	H	B	B	H	H	B	B	B	B	B
Marker745292	2	40.9801	H	H	B	B	H	B	H	B	H	B	B	H	B	B	H	B	H	B	H	B	B	B	H	H	B	B	H	B	B	B	B	B	H	H	B	H	H	H	B	B	H	H	B	B	B	B	B
Marker2432919	2	40.9801	H	H	B	B	H	B	H	B	H	B	B	H	B	B	H	B	H	B	H	B	B	B	H	H	B	B	H	B	B	B	B	B	H	H	B	H	H	H	B	B	H	H	B	B	B	B	B
Marker3115846	2	40.9801	H	H	B	B	B	B	H	B	H	B	B	H	B	B	H	B	H	B	H	B	B	B	H	H	B	B	H	B	B	B	B	B	H	H	B	H	H	H	B	B	H	H	B	B	B	B	B
Marker3791184	2	40.9801	H	H	B	B	B	B	H	B	H	B	B	H	B	B	H	B	H	B	H	B	B	B	H	H	B	B	H	B	B	B	B	*	H	H	B	H	H	H	B	B	H	H	B	B	B	B	B
Marker3148552	2	41.7494	H	H	B	B	B	*	H	B	H	B	B	H	B	B	H	B	H	B	H	B	B	B	H	H	B	B	H	B	B	B	B	B	H	H	B	H	H	H	B	B	H	H	B	B	B	B	B
Marker383644	2	41.7494	H	H	B	B	B	B	H	B	H	B	B	H	B	B	H	B	H	B	H	B	B	B	H	H	B	B	H	B	B	B	B	B	H	H	B	H	H	H	B	B	H	H	B	B	B	B	B
Marker3387303	2	41.7494	H	H	B	B	B	B	H	B	H	B	B	H	B	B	H	B	H	B	H	B	B	B	H	H	B	B	H	B	B	B	B	*	H	H	B	H	H	H	B	B	H	H	B	B	B	B	B
Marker930531	2	42.5187	H	H	B	B	B	B	H	B	H	B	B	H	B	B	H	B	H	B	H	B	B	B	H	H	B	B	H	B	B	B	B	H	H	H	B	H	H	H	B	B	H	H	B	B	B	B	B
Marker3678032	2	43.288	H	H	B	B	H	B	H	B	H	B	B	H	B	B	H	B	H	B	H	B	B	B	H	H	B	B	H	B	B	B	B	B	H	H	B	H	H	H	B	B	H	H	B	B	B	B	B
Marker426754	2	43.288	H	H	B	B	H	B	H	B	H	B	B	H	B	B	H	B	H	B	H	B	B	B	H	H	B	B	H	B	B	B	B	H	H	H	B	H	H	H	B	B	H	H	B	B	B	B	B
Marker804976	2	43.288	H	H	B	B	H	B	H	B	H	B	B	H	B	B	H	B	H	B	H	B	B	B	H	H	B	B	H	B	B	B	B	H	H	H	B	H	H	H	B	B	H	H	B	B	B	B	B
Marker3463203	2	43.288	H	H	B	B	H	B	H	B	H	B	B	H	B	B	H	B	H	B	H	B	B	B	H	H	B	B	H	B	B	B	B	H	H	H	B	H	H	H	B	B	H	H	B	B	B	B	B
Marker2518435	2	44.0572	H	H	B	B	H	B	H	B	H	B	B	H	B	B	H	B	H	B	H	B	B	B	H	H	B	B	H	B	B	B	B	H	H	H	B	H	H	H	B	B	H	H	B	B	B	B	B
Marker245752	2	44.0572	H	H	B	B	H	B	H	B	H	B	B	H	B	B	H	B	H	B	H	B	B	B	H	H	B	B	H	B	B	B	B	H	H	H	B	H	H	H	B	B	H	H	B	B	B	B	B
Marker1408519	2	44.0572	H	H	B	B	H	B	H	B	H	B	B	H	B	B	H	B	H	B	H	B	B	B	H	H	B	B	H	B	B	B	B	H	H	H	B	H	H	H	B	B	H	H	B	B	B	B	B
Marker1409813	2	44.0572	H	H	B	B	H	B	H	B	H	B	B	H	B	B	H	B	H	B	H	B	B	B	H	H	B	B	H	B	B	B	B	H	H	H	B	H	H	H	B	B	H	H	B	B	B	B	B
Marker1453374	2	44.0572	H	H	B	B	H	B	H	B	H	B	B	H	B	B	H	B	H	B	H	B	B	B	H	H	B	B	H	B	B	B	B	*	H	H	B	H	H	H	B	B	H	H	B	B	B	B	B
Marker811696	2	44.0572	H	H	B	B	H	B	H	B	H	B	B	H	B	B	H	B	H	B	H	B	B	B	H	H	B	B	H	B	B	B	B	H	H	H	B	H	H	H	B	B	H	H	B	B	B	B	B
Marker1122098	2	44.0572	H	H	B	B	H	B	H	B	H	B	B	H	B	B	H	B	H	B	H	B	B	B	H	H	B	B	H	B	B	B	B	B	H	H	B	H	H	H	B	B	H	H	B	B	B	B	B
Marker297055	2	44.0572	H	H	B	B	H	B	H	B	H	B	B	H	B	B	H	B	H	B	H	B	B	B	H	H	B	B	H	B	B	B	B	B	H	H	B	H	H	H	B	B	H	H	B	B	B	B	B
Marker1961754	2	44.0572	H	H	B	B	H	B	H	B	H	B	B	H	B	B	H	B	H	B	H	B	B	B	H	H	B	B	H	B	B	B	B	B	H	H	B	H	H	H	B	B	H	H	B	B	B	B	B
Marker1570788	2	44.0572	H	H	B	B	H	B	H	B	H	B	B	H	B	H	H	B	H	B	H	B	B	B	H	H	B	B	H	B	B	B	B	B	H	H	B	H	H	H	B	B	H	H	B	B	B	B	B
Marker1129479	2	44.0572	H	H	B	B	H	B	H	B	H	B	B	H	B	B	H	B	H	B	H	H	B	B	H	H	B	B	H	B	B	B	B	B	H	H	B	H	H	H	B	B	H	H	B	B	B	B	B
Marker2506912	2	44.0572	H	H	B	B	H	B	H	B	H	B	B	H	B	H	H	B	H	B	H	H	B	B	H	H	B	B	H	B	B	B	B	B	H	H	B	H	H	H	B	B	H	H	B	B	B	B	B
Marker1599499	2	44.0572	H	H	B	B	H	B	H	B	H	B	B	H	B	H	H	B	H	B	H	H	B	B	H	H	B	B	H	B	B	B	B	B	H	H	B	H	H	H	B	B	H	H	B	B	B	B	B
Marker2173047	2	44.0572	H	H	B	B	H	B	H	B	H	B	B	H	B	H	H	B	H	B	H	H	B	B	H	H	B	B	H	B	B	B	B	B	H	H	B	H	H	H	B	B	H	H	B	B	B	B	B
Marker2805978	2	44.0572	H	H	B	B	H	B	H	B	H	B	B	H	B	H	H	B	H	B	H	H	B	B	H	H	B	B	H	B	B	B	B	B	H	H	B	H	H	H	B	B	H	H	B	B	B	B	B
Marker801645	2	44.0572	H	H	B	B	H	B	H	B	H	B	B	H	B	H	H	B	H	B	H	H	B	B	H	H	B	B	H	B	B	B	B	B	H	H	B	H	H	H	B	B	H	H	B	B	B	B	B
Marker3255670	2	44.0572	H	H	B	B	H	B	H	B	H	B	B	H	B	H	H	B	B	B	H	H	B	B	H	H	B	B	H	B	B	B	B	B	H	H	B	H	H	H	B	B	H	H	B	B	B	B	B
Marker3406748	2	44.0572	H	H	B	B	H	B	H	B	H	B	B	H	B	H	H	B	B	B	H	H	B	B	H	H	B	B	H	B	B	B	B	B	*	H	B	H	H	H	B	B	H	H	B	B	B	B	B
Marker2958358	2	44.0572	H	H	B	B	H	B	H	B	H	B	B	H	B	H	H	B	B	B	H	H	B	B	H	H	B	B	H	B	B	B	B	B	H	H	B	H	H	H	B	B	H	H	B	B	B	B	B
Marker3701579	2	44.0572	H	H	B	B	H	B	H	B	H	B	B	B	B	*	H	B	H	B	H	*	B	B	H	H	B	B	H	B	B	B	B	B	H	H	B	H	H	H	B	B	H	H	B	B	B	B	B
Marker2160784	2	44.0572	H	H	B	B	H	B	H	B	H	B	B	B	B	H	H	B	H	B	H	H	B	B	H	H	B	B	H	B	B	B	B	B	H	H	B	H	H	H	B	B	H	H	B	B	B	B	B
Marker901282	2	44.0572	H	H	B	B	H	B	H	B	H	B	B	B	B	H	H	B	H	B	H	B	B	B	H	H	B	B	H	B	B	B	B	B	H	H	B	H	H	*	B	B	H	H	B	B	B	B	B
Marker135883	2	44.0572	H	H	B	B	H	B	H	B	H	B	B	B	B	B	H	B	H	B	H	B	B	B	H	H	B	B	H	B	B	B	B	B	H	H	B	H	H	H	B	B	H	H	B	B	B	B	B
Marker769864	2	44.0572	H	H	B	B	H	B	H	B	H	B	B	H	B	H	H	B	H	B	H	H	B	B	H	H	B	B	H	B	B	B	B	B	B	H	B	H	H	H	B	B	H	H	B	B	B	B	B
Marker721292	2	44.0572	H	H	B	B	H	B	H	B	H	B	B	H	B	H	H	B	H	B	H	H	B	B	H	H	B	B	H	B	B	B	B	B	B	H	B	H	H	H	B	B	H	H	B	B	B	B	B
Marker345354	2	44.0572	H	H	B	B	H	B	H	B	H	B	B	H	B	H	H	B	H	B	H	H	B	B	H	H	B	B	H	B	B	B	B	B	B	H	B	H	H	H	B	B	H	H	B	B	B	B	B
Marker3770946	2	44.0572	H	H	B	B	H	B	H	B	H	B	B	H	B	H	H	B	H	B	H	H	B	B	H	H	B	B	H	B	B	B	B	B	B	H	B	H	H	H	B	B	H	H	B	B	B	B	B
Marker3244132	2	44.0572	H	H	B	B	H	B	H	B	H	B	B	H	B	H	H	B	H	B	H	H	B	B	H	H	B	B	H	B	B	B	B	B	B	H	B	H	H	H	B	B	H	H	B	B	B	B	B
Marker2321040	2	44.0572	H	H	B	B	H	B	H	B	H	B	B	H	B	H	H	B	H	B	H	H	B	B	H	H	B	B	H	B	B	B	B	B	B	H	B	H	H	H	B	B	H	H	B	B	B	B	B
Marker693210	2	44.0572	H	H	B	B	H	B	H	B	H	B	B	H	B	H	H	B	H	B	H	H	B	B	H	H	B	B	H	B	B	B	B	B	B	H	B	H	H	H	B	B	H	H	B	B	B	B	B
Marker1325756	2	44.0572	H	H	B	B	H	B	H	B	H	B	B	H	B	H	H	B	H	B	H	H	B	B	H	H	B	B	H	B	B	B	B	B	B	H	B	H	H	H	B	B	H	H	B	B	B	B	B
Marker1009709	2	44.0572	H	H	B	B	H	B	H	B	H	B	B	H	B	H	H	B	H	B	H	H	B	B	H	H	B	B	H	B	B	B	B	B	B	H	B	H	H	H	B	B	H	H	B	B	B	B	B
Marker35749	2	44.0572	H	H	B	B	H	B	H	B	H	B	B	H	B	H	H	B	H	B	H	H	B	B	H	H	B	B	H	B	B	B	B	B	B	H	B	H	H	H	B	B	H	H	B	B	B	B	B
Marker210475	2	44.0572	H	H	B	B	H	B	H	B	H	B	B	H	B	H	H	B	H	B	H	H	B	B	H	H	B	B	H	B	B	B	B	B	B	H	B	H	H	H	B	B	H	H	B	B	B	B	B
Marker308276	2	44.0572	H	H	B	B	H	B	H	B	H	B	B	H	B	H	H	B	H	B	H	H	B	B	H	H	B	B	H	B	B	B	B	B	B	H	B	H	H	H	B	B	H	H	B	B	B	B	B
Marker346145	2	44.0572	H	H	B	B	H	B	H	B	H	B	B	H	B	H	H	B	H	B	H	H	B	B	H	H	B	B	H	B	B	B	B	B	B	H	B	H	H	H	B	B	H	H	B	B	B	B	B
Marker1325722	2	44.0572	H	H	B	B	H	B	H	B	H	B	B	H	B	H	H	B	H	B	H	H	B	B	H	H	B	B	H	B	B	B	B	B	B	H	B	H	H	H	B	B	H	H	B	B	B	B	B
Marker2100820	2	44.0572	H	H	B	B	H	B	H	B	H	B	B	H	B	H	H	B	H	B	H	H	B	B	H	H	B	B	H	B	B	B	B	B	B	H	B	H	H	H	B	B	H	H	B	B	B	B	B
Marker2211160	2	44.0572	H	H	B	B	H	B	H	B	H	B	B	H	B	H	H	B	H	B	H	H	B	B	H	H	B	B	H	B	B	B	B	B	B	H	B	H	H	H	B	B	H	H	B	B	B	B	B
Marker2981661	2	44.0572	H	H	B	B	H	B	H	B	H	B	B	H	B	H	H	B	H	B	H	H	B	B	H	H	B	B	H	B	B	B	B	B	B	H	B	H	H	H	B	B	H	H	B	B	B	B	B
Marker3089153	2	44.0572	H	H	B	B	H	B	H	B	H	B	B	H	B	H	H	B	H	B	H	H	H	B	H	H	B	B	H	B	B	B	B	B	B	H	B	H	H	H	B	B	H	H	B	B	B	B	B
Marker3791128	2	44.0572	H	H	B	B	H	B	H	B	H	B	B	H	B	H	H	B	H	B	H	H	H	B	H	H	B	B	H	B	B	B	B	B	B	H	B	H	H	H	B	B	H	H	B	B	B	B	B
Marker2709683	2	44.0572	H	H	B	B	H	B	H	B	H	B	B	H	B	H	H	B	H	B	H	H	H	B	H	H	B	B	H	B	B	B	B	B	B	H	B	H	H	H	B	B	H	H	B	B	B	B	B
Marker1292521	2	44.0572	H	H	B	B	H	B	H	B	H	B	B	H	B	H	H	B	H	B	H	H	H	B	H	H	B	B	H	B	B	B	B	B	B	H	B	H	H	H	B	B	H	H	B	B	B	B	B
Marker85526	2	44.0572	H	H	B	B	H	B	H	B	H	B	B	H	B	H	H	B	H	B	H	H	H	B	H	H	B	B	H	B	B	B	B	B	B	H	B	H	H	H	B	B	H	H	B	B	B	B	B
Marker3201103	2	44.0572	H	H	B	B	H	B	H	B	H	B	B	H	B	H	H	B	H	B	H	H	H	B	H	H	B	B	H	B	B	B	B	B	B	H	B	H	H	H	B	B	H	H	B	B	B	B	B
Marker1675068	2	44.0572	H	H	B	B	H	B	B	B	H	B	B	H	B	H	H	B	H	B	H	H	H	B	H	H	B	B	H	B	B	B	B	B	B	H	B	H	H	H	B	B	H	H	B	B	B	B	B
Marker1929275	2	44.0572	H	H	B	B	H	B	B	B	H	B	B	H	B	H	H	B	H	B	H	H	H	B	H	H	B	B	H	B	B	B	B	B	B	H	B	H	H	H	B	B	H	H	B	B	B	B	B
Marker1855730	2	44.0572	H	H	B	B	H	B	B	B	H	B	B	H	B	H	H	B	H	B	H	H	H	B	H	H	B	B	H	B	B	B	B	B	B	H	B	H	H	H	B	B	H	H	B	B	B	B	B
Marker1915008	2	44.0572	H	H	B	B	H	B	B	B	H	B	B	H	B	H	H	B	H	B	H	H	H	B	H	H	B	B	H	B	B	B	B	B	B	H	B	H	H	H	B	B	H	H	B	B	B	B	B
Marker1220317	2	44.0572	H	H	B	B	H	B	*	B	H	B	B	H	B	H	H	B	H	B	H	H	H	B	H	H	B	B	H	B	B	B	B	B	B	H	B	H	H	H	B	B	H	H	B	B	B	B	B
Marker2504736	2	44.0572	H	H	B	B	H	B	B	B	H	B	B	H	B	H	H	B	H	B	H	H	H	B	H	H	B	B	H	B	B	B	B	B	B	H	B	H	H	H	B	B	H	H	B	B	B	B	B
Marker1370198	2	44.0572	H	H	B	B	H	B	H	B	H	B	B	H	B	H	H	B	H	B	H	H	H	B	H	H	B	B	H	B	B	B	B	B	B	H	B	H	H	H	B	B	H	H	B	B	B	B	B
Marker1804060	2	44.0572	H	H	B	B	H	B	H	B	H	B	B	H	B	H	H	B	H	B	H	H	H	B	H	H	B	B	H	B	B	B	B	B	B	H	B	H	H	H	B	B	H	H	B	B	B	B	B
Marker619991	2	44.0572	H	H	B	B	H	B	B	B	H	B	B	H	B	H	H	B	H	B	H	H	H	B	H	H	B	B	H	B	B	B	B	B	B	H	B	H	H	H	B	B	H	H	B	B	B	B	B
Marker2521684	2	44.0572	H	H	B	B	H	B	B	B	H	B	B	H	B	H	H	B	H	B	H	H	H	B	H	H	B	B	H	B	B	B	B	B	B	H	B	H	H	H	B	B	H	H	B	B	B	B	B
Marker90439	2	44.0572	H	H	B	B	H	B	B	B	H	B	B	H	B	H	H	B	H	B	H	H	H	B	H	H	B	B	H	B	B	B	B	B	B	H	B	H	H	H	B	B	H	H	B	B	B	B	B
Marker274723	2	44.0572	H	H	B	B	H	B	B	B	H	B	B	H	B	H	H	B	H	B	H	H	H	B	H	H	B	B	H	B	B	B	B	B	B	H	B	H	H	H	B	B	H	H	B	B	B	B	B
Marker2645634	2	44.0572	H	H	B	B	H	B	B	B	H	B	B	H	B	H	H	B	H	B	H	H	H	B	H	H	B	B	H	B	B	B	B	B	B	H	B	H	H	*	B	B	H	H	B	B	B	B	B
Marker1972903	2	44.0572	H	H	B	B	H	B	B	B	H	B	B	H	B	H	H	B	H	B	H	H	H	B	H	H	B	B	H	B	B	B	B	B	B	H	B	H	H	H	B	B	H	H	B	B	B	B	B
Marker3464721	2	44.0572	H	H	B	H	H	B	B	B	H	B	B	H	B	H	H	B	H	B	H	H	H	B	H	H	B	B	H	B	B	B	B	B	B	H	B	H	*	B	B	B	H	H	B	B	B	B	B
Marker355769	2	44.0572	H	H	B	B	H	B	B	B	H	B	B	H	B	H	H	H	H	B	H	H	H	B	H	H	B	B	H	B	B	B	B	B	B	H	B	H	B	H	B	H	H	H	B	B	B	B	B
Marker2668895	2	44.0572	H	H	B	B	H	B	B	B	H	B	B	H	B	H	H	H	H	B	H	H	H	B	H	H	B	B	H	B	B	B	B	B	B	H	B	H	B	H	B	B	H	H	B	B	B	B	B
Marker2873010	2	44.0572	H	H	B	B	H	B	B	B	H	B	B	H	B	H	H	H	H	B	H	H	H	B	H	H	B	B	H	B	B	B	B	B	B	H	B	H	B	H	B	H	H	H	B	B	B	B	B
Marker545803	2	44.0572	H	H	B	B	H	B	B	B	H	B	B	H	B	H	H	H	H	B	H	H	H	B	H	H	B	B	H	B	B	B	B	B	B	H	B	H	B	H	B	*	H	H	B	B	B	B	B
Marker1367883	2	44.0572	H	H	B	H	H	B	B	B	H	B	B	H	B	H	H	H	H	B	H	H	H	B	H	H	B	B	H	B	B	B	B	B	B	H	B	H	B	B	B	H	H	H	B	B	B	B	B
Marker1829682	2	44.0572	H	H	B	H	H	B	B	B	H	B	B	H	B	H	H	H	H	B	H	H	H	B	H	H	B	B	H	B	B	B	B	B	B	H	B	H	B	B	B	H	H	H	B	B	B	B	B
Marker2948533	2	44.0572	H	H	B	H	H	B	B	B	H	B	B	H	B	H	H	H	H	B	H	H	H	B	H	H	B	B	H	B	B	B	B	B	B	H	B	H	B	B	B	B	H	H	B	B	B	B	B
Marker2886938	2	44.0572	H	H	B	H	H	B	B	B	H	B	B	H	B	H	H	H	H	B	H	H	H	B	H	H	B	B	H	B	B	B	B	B	B	H	B	H	B	B	B	B	H	H	B	B	B	B	B
Marker1340311	2	44.0572	H	H	B	H	H	B	B	B	H	B	B	H	B	H	H	H	H	B	H	H	H	B	H	H	B	B	H	B	B	B	B	B	B	H	B	H	B	B	B	B	H	H	B	B	B	B	B
Marker3286779	2	44.0572	H	H	B	H	H	B	B	B	H	B	B	H	B	H	H	H	H	B	H	H	H	B	H	H	B	B	H	B	B	B	B	B	B	H	B	H	B	B	B	B	H	H	B	B	B	B	B
Marker3516893	2	44.0572	H	H	B	H	H	B	B	B	H	B	B	H	B	H	H	H	H	B	H	H	H	B	H	H	B	B	H	B	B	B	B	B	B	H	B	H	B	B	B	B	H	H	B	B	B	B	B
Marker2716256	2	44.8265	H	H	B	H	H	B	B	B	H	B	B	H	B	H	H	H	H	B	H	H	H	B	H	H	B	B	H	B	B	B	B	B	B	H	B	H	B	H	B	B	H	H	B	B	B	B	B
Marker3573504	2	44.8265	H	H	B	H	H	B	B	B	H	B	B	H	B	H	H	H	H	B	H	H	H	B	H	H	B	B	H	B	B	B	B	B	B	H	B	H	B	H	B	B	H	H	B	B	B	B	B
Marker1726025	2	45.6018	H	H	B	H	H	B	B	B	H	B	B	H	B	H	H	H	H	B	H	H	H	B	H	H	B	B	H	B	B	B	B	B	B	H	B	H	B	*	B	B	H	H	B	B	B	B	B
Marker3018981	2	47.9291	H	H	B	H	H	B	B	B	H	B	B	H	B	H	H	H	H	B	H	H	H	B	H	H	B	B	H	B	B	B	B	B	B	H	B	H	B	H	B	B	H	H	B	B	B	B	B
Marker1833495	2	47.9291	H	H	B	H	H	B	B	B	H	B	B	H	B	H	H	H	H	B	H	H	H	B	H	H	B	B	H	B	B	B	B	B	B	H	B	H	B	H	B	B	H	H	B	B	B	B	B
Marker1470848	2	47.9291	H	H	B	H	H	B	B	B	H	B	B	H	B	H	H	H	H	B	H	H	H	B	H	H	B	B	H	B	B	B	B	B	B	H	B	H	B	H	B	B	H	H	B	B	B	B	B
Marker2559440	2	47.9291	H	H	B	H	H	B	B	B	H	B	B	H	B	H	H	H	H	B	H	H	H	B	H	H	B	B	H	B	B	B	B	B	B	H	B	H	B	H	B	B	H	H	B	B	B	B	B
Marker3432504	2	48.6983	H	H	B	H	H	B	B	B	H	B	B	H	B	H	H	H	H	B	H	H	H	B	H	H	B	B	H	B	B	B	B	B	B	H	B	H	B	H	B	B	H	H	B	B	B	B	B
Marker2095061	2	48.6983	H	H	B	H	H	B	B	B	H	B	B	H	B	H	H	H	H	B	H	H	H	B	H	H	B	B	H	B	B	B	B	B	B	H	B	H	B	*	B	B	H	H	B	B	B	B	B
Marker538840	2	48.6983	H	H	B	H	H	B	B	B	H	B	B	H	B	H	H	H	H	B	H	H	H	B	H	H	B	B	H	B	B	B	B	B	B	H	B	H	B	H	B	B	H	H	B	B	B	B	B
Marker2434785	2	48.6983	H	H	B	H	H	B	B	B	H	B	B	H	B	H	H	H	H	B	H	H	H	B	H	H	B	B	H	B	B	B	B	B	B	H	B	H	B	H	B	B	H	H	B	B	B	B	B
Marker1423410	2	48.6983	H	H	B	H	H	B	B	B	H	B	B	H	B	H	H	H	H	B	H	H	H	B	H	H	B	B	H	B	B	B	B	B	B	H	B	H	B	H	B	B	H	H	B	B	B	B	B
Marker80805	2	48.6983	H	H	B	H	H	B	B	B	H	B	B	H	B	H	H	H	H	B	H	H	H	B	H	H	B	B	H	B	B	B	B	B	B	H	B	H	B	H	B	B	H	H	B	B	B	B	B
Marker1412888	2	49.4676	H	H	B	H	H	B	B	B	H	B	B	H	B	H	H	H	H	B	H	H	H	B	H	H	B	B	H	B	B	B	B	B	B	H	B	H	B	H	B	B	H	H	B	B	B	B	B
Marker2771211	2	49.4676	H	H	B	H	H	B	B	B	H	B	B	H	B	H	H	H	H	B	H	H	H	B	H	H	B	B	H	B	B	B	B	B	B	H	B	H	B	H	B	B	H	H	B	B	B	B	B
Marker3246747	2	49.4676	H	H	B	H	H	B	B	B	H	B	B	H	B	H	H	H	H	B	H	H	H	B	H	H	B	B	H	B	B	B	B	B	B	H	B	H	B	B	B	B	H	H	B	B	B	B	B
Marker3234820	2	49.4676	H	H	B	H	H	B	B	B	H	B	B	H	B	H	H	H	H	B	H	H	H	B	H	H	B	B	H	B	B	B	B	B	B	H	B	H	B	B	B	B	H	H	B	B	B	B	B
Marker1927612	2	49.4676	H	H	B	H	H	B	B	B	H	B	B	H	B	H	H	H	H	B	H	H	H	B	H	H	B	B	H	B	B	B	B	B	B	H	B	H	B	B	B	B	H	H	B	B	B	B	B
Marker3466197	2	49.4676	H	H	B	H	H	B	B	B	H	B	B	H	B	H	H	H	H	B	H	H	H	B	H	H	B	B	H	B	B	B	B	B	B	H	B	H	B	B	B	B	H	H	B	B	B	B	B
Marker271097	2	49.4676	H	H	B	H	H	B	B	B	H	B	B	H	B	H	H	H	H	B	H	H	H	B	H	H	B	B	H	B	B	B	B	B	B	H	B	H	B	B	B	B	H	H	B	B	B	B	B
Marker3466282	2	49.4676	H	H	B	H	H	B	B	B	H	B	B	H	B	H	H	H	H	B	H	H	H	B	H	H	B	B	H	B	B	B	B	B	B	H	B	H	B	B	B	B	H	H	B	B	B	B	B
Marker2725479	2	49.4676	H	H	B	H	H	B	B	B	H	B	B	H	B	H	H	H	H	B	H	H	H	B	H	H	B	B	H	B	B	B	B	B	B	H	B	H	B	B	B	B	H	H	B	B	B	B	B
Marker233743	2	50.2369	H	H	B	H	H	B	B	B	H	B	B	H	B	H	H	H	H	B	H	H	H	B	H	H	B	B	H	B	B	B	B	B	B	H	B	H	B	B	B	B	H	H	B	B	B	B	B
Marker3701622	2	50.2369	H	H	B	H	H	B	B	B	H	B	B	H	B	H	H	H	H	B	H	H	H	B	H	H	B	B	H	B	B	B	B	B	B	H	B	H	B	B	B	B	H	H	B	B	B	B	B
Marker2890572	2	50.2369	H	H	B	H	H	B	B	B	H	B	B	H	B	H	H	H	H	B	H	H	H	B	H	H	B	B	H	B	B	B	B	B	B	H	B	H	B	B	B	B	H	H	B	B	B	B	B
Marker2134876	2	50.2369	H	H	B	H	H	B	B	B	H	B	B	H	B	H	H	H	H	B	H	H	H	B	H	H	B	B	H	B	B	B	B	B	B	H	B	H	B	B	B	B	H	H	B	B	B	B	B
Marker2046110	2	50.2369	H	H	B	H	H	B	B	B	H	B	B	H	B	H	H	H	H	B	H	H	H	B	H	H	B	B	H	B	B	B	B	B	B	H	B	H	B	B	B	B	H	H	B	B	B	B	B
Marker2375878	2	50.2369	H	H	B	H	H	B	B	B	H	B	B	H	B	H	H	H	H	B	H	H	H	B	H	H	B	B	H	B	B	B	B	B	B	H	B	H	B	B	B	B	H	H	B	B	B	B	B
Marker245799	2	51.0062	H	H	B	H	H	B	B	B	H	B	B	H	B	H	H	H	H	B	H	H	H	B	H	H	B	B	H	B	B	B	B	B	B	H	B	H	B	B	B	B	H	H	B	B	B	B	B
Marker1154080	2	51.0062	H	H	B	H	H	B	B	B	H	B	B	H	B	H	H	H	H	B	H	H	H	B	H	H	B	B	H	B	B	B	B	B	B	H	B	H	B	B	B	B	H	H	B	B	B	B	B
Marker3680994	2	51.0062	H	H	B	H	H	B	B	B	H	B	B	H	B	H	H	H	H	B	H	H	H	B	H	H	B	B	H	B	B	B	B	B	B	H	B	H	B	B	B	B	H	H	B	B	B	B	B
Marker3583969	2	51.0062	H	H	B	H	H	B	B	B	H	B	B	H	B	H	H	H	H	B	H	H	H	B	H	H	B	B	H	B	B	B	B	B	B	H	B	H	B	B	B	B	H	H	B	B	B	B	B
Marker2364390	2	51.7755	H	H	B	H	H	B	B	B	H	B	B	H	B	H	H	H	H	B	H	H	H	B	H	H	B	B	H	B	B	B	B	B	B	H	B	H	B	B	B	B	H	H	B	B	B	B	B
Marker2043466	2	52.5448	H	H	B	H	H	B	B	B	H	B	B	H	B	H	H	H	H	B	H	H	H	B	H	H	B	B	H	B	B	B	B	B	B	H	B	H	B	B	B	B	H	H	B	B	B	B	B
Marker378641	2	52.5448	H	H	B	H	H	B	B	B	H	B	B	H	B	H	H	H	H	B	H	H	H	B	H	H	B	B	H	B	B	B	B	B	B	H	B	H	B	B	B	B	H	H	B	B	B	B	B
Marker2285648	2	52.5448	H	H	B	H	H	B	B	B	H	B	B	H	B	H	H	H	H	B	H	H	H	B	H	H	B	B	H	B	B	B	B	B	B	H	B	H	B	B	B	B	H	H	B	B	B	B	B
Marker3701605	2	52.5448	H	H	B	H	H	B	B	B	H	B	B	H	B	H	H	H	H	B	H	H	H	B	H	H	B	B	H	B	B	B	B	B	B	H	B	H	B	B	B	B	H	H	B	B	B	B	B
Marker2335778	2	52.5448	H	H	B	H	H	B	B	B	H	B	B	H	B	H	H	H	H	B	H	H	H	B	H	H	B	B	H	B	B	B	B	B	B	H	B	H	B	B	B	B	H	H	B	B	B	B	B
Marker1546160	2	52.5448	*	H	B	H	H	B	B	B	H	B	B	H	B	H	H	H	H	B	H	H	H	B	H	H	B	B	H	B	B	B	B	B	B	H	B	H	B	B	B	B	H	H	B	B	B	B	B
Marker1273779	2	54.8541	H	H	B	H	H	B	B	B	H	B	B	H	B	H	H	H	H	B	H	H	H	B	H	H	B	B	H	B	B	B	B	B	B	H	B	H	B	B	B	B	H	H	B	B	B	B	B
Marker335703	2	54.8541	H	H	B	H	H	B	B	B	B	B	B	H	B	H	H	H	H	B	H	H	H	B	H	H	B	B	H	B	B	B	B	B	B	H	B	H	B	B	B	B	H	H	B	B	B	B	B
Marker3384747	2	54.8541	H	H	B	H	H	B	B	B	B	B	B	H	B	H	H	H	H	B	H	H	H	B	H	H	B	B	H	B	B	B	B	B	B	H	B	H	B	B	B	B	H	H	B	B	B	B	B
Marker2611195	2	54.8541	H	H	B	H	H	B	B	B	B	B	B	H	B	H	H	H	H	B	H	H	H	B	H	H	B	B	H	B	B	B	B	B	B	H	B	H	B	B	B	B	H	H	B	B	B	B	B
Marker1587362	2	54.8541	H	H	B	H	H	B	B	B	B	B	B	H	B	H	H	H	H	B	H	H	H	B	H	H	B	B	H	B	B	B	B	B	B	H	B	H	B	B	B	B	H	H	B	B	B	B	B
Marker3170639	2	56.3931	H	H	B	H	H	B	B	B	B	B	B	H	B	H	H	H	H	B	H	H	H	B	H	H	B	B	H	B	B	B	B	B	B	H	B	H	B	B	B	B	H	H	B	B	B	B	B
Marker928032	2	56.3931	H	H	B	H	H	B	B	B	B	B	B	H	B	H	H	H	H	B	H	H	H	B	H	H	B	B	H	B	B	B	B	B	B	H	B	H	B	B	B	B	H	H	B	B	B	B	B
Marker987516	2	56.3931	H	H	B	H	H	B	B	B	B	B	B	H	B	H	H	H	H	B	H	H	H	B	H	H	H	B	H	B	B	B	B	B	B	H	B	H	B	B	B	B	H	H	B	B	B	B	B
Marker1427725	2	56.3931	H	H	B	H	H	B	B	B	B	B	B	H	B	H	H	H	H	B	H	H	H	B	H	H	H	B	H	B	B	B	B	B	B	H	B	B	B	B	B	B	H	H	B	B	B	B	B
Marker822339	2	57.1624	H	H	B	H	H	B	B	B	B	B	B	H	B	H	H	H	H	B	H	H	H	B	H	H	H	B	H	B	B	B	B	B	B	H	B	B	B	B	B	B	H	H	B	B	B	B	B
Marker2619556	2	57.9317	H	H	B	H	H	B	B	B	B	B	B	H	B	H	H	H	H	B	H	H	H	B	H	H	H	B	H	B	B	B	B	B	B	H	B	B	B	B	B	B	H	H	B	B	B	B	B
Marker3324287	2	58.7069	H	H	B	H	H	B	B	B	B	B	B	H	B	H	H	H	H	B	H	H	H	B	H	H	H	B	H	B	B	B	B	B	B	H	B	B	B	B	B	B	H	H	B	B	B	B	B
Marker1872030	2	58.7069	H	H	B	H	H	B	B	B	B	B	B	H	B	H	H	H	H	B	H	H	H	B	H	H	H	B	H	B	B	B	B	B	B	H	B	B	B	B	B	B	H	H	B	B	B	B	B
Marker3787834	2	58.7069	H	H	B	H	H	B	B	B	B	B	B	H	B	H	H	H	H	B	H	H	H	B	H	H	H	B	H	B	B	B	B	B	B	H	B	B	B	B	B	B	H	H	B	B	B	B	B
Marker3667571	2	59.4762	H	H	B	H	H	B	B	B	B	B	B	H	B	H	H	H	H	B	H	H	H	B	H	H	H	B	H	B	B	B	B	B	B	H	B	B	B	B	B	B	H	H	B	B	B	B	B
Marker477060	2	59.4762	H	H	B	H	H	B	B	B	B	B	B	H	B	H	H	H	H	B	H	H	H	B	H	H	H	B	H	B	B	B	B	B	B	H	B	B	B	B	B	B	H	H	B	B	B	B	B
Marker3256126	2	59.4762	H	H	B	H	H	B	B	B	B	B	B	H	B	H	H	H	H	B	H	H	H	B	H	H	H	B	H	B	B	B	B	B	B	H	B	B	B	B	B	B	H	H	B	B	B	B	B
Marker3299078	2	59.4762	H	H	B	H	H	B	B	B	B	B	B	H	B	H	H	H	H	B	H	H	H	B	H	H	H	B	H	B	B	B	B	B	B	H	B	B	B	B	B	B	H	H	B	B	B	B	B
Marker160226	2	59.4762	H	H	B	H	H	B	B	B	B	B	B	H	B	H	H	H	H	B	H	H	H	B	H	H	H	B	H	B	B	B	B	B	B	H	B	H	B	B	B	B	H	H	B	B	B	B	B
Marker2194649	2	59.4762	H	H	B	H	H	B	B	B	B	B	B	H	B	H	H	H	H	B	H	H	H	B	H	H	H	B	H	B	B	B	B	B	B	H	B	B	B	B	B	B	H	H	B	B	B	B	B
Marker2043478	2	59.4762	H	H	B	H	H	B	B	B	B	B	B	H	B	H	H	H	H	B	H	H	H	B	H	H	H	B	H	B	B	B	B	B	B	H	B	B	B	B	B	B	H	H	B	B	B	B	B
Marker1603300	2	59.4762	H	H	B	H	H	B	B	B	B	B	B	H	B	H	H	H	H	B	H	H	H	B	H	H	H	B	H	B	B	B	B	B	B	H	B	B	B	B	B	B	H	H	B	B	B	B	B
Marker2685254	2	59.4762	H	H	B	H	H	B	B	B	B	B	B	H	B	H	H	H	H	B	H	H	H	B	H	H	H	B	H	B	B	B	B	B	B	H	B	H	B	B	B	B	H	H	B	B	B	B	B
Marker379980	2	59.4762	H	H	B	H	H	B	B	B	B	B	B	H	B	H	H	H	H	B	H	H	H	B	H	H	H	B	H	B	B	B	B	B	B	H	B	H	B	B	B	B	H	H	B	B	B	B	B
Marker751707	2	59.4762	H	H	B	H	H	B	B	B	B	B	B	H	B	H	H	H	H	B	H	H	H	B	H	H	H	B	H	B	B	B	B	B	B	H	B	H	B	B	B	B	H	H	B	B	B	B	B
Marker2335766	2	59.4762	H	H	B	H	H	B	B	B	B	B	B	H	B	H	H	H	H	B	H	H	H	B	H	H	H	B	H	B	B	B	B	B	B	H	B	H	B	B	B	B	H	H	B	B	B	B	B
Marker573211	2	59.4762	H	H	B	H	H	B	B	B	B	B	B	H	B	H	H	H	H	B	H	H	H	B	H	H	H	B	H	B	B	B	B	B	B	H	B	H	B	B	B	B	H	H	B	B	B	B	B
Marker3299007	2	60.2455	H	H	B	H	H	B	B	B	B	B	B	H	B	H	H	H	H	B	H	H	B	B	H	H	H	B	H	B	B	B	B	B	B	H	B	H	B	B	B	B	H	H	B	B	B	B	B
Marker1192262	2	60.2455	H	H	B	H	H	B	B	B	B	B	B	H	B	H	H	H	H	B	H	H	B	B	H	H	H	B	H	B	B	B	B	B	B	H	B	H	B	B	B	B	H	H	B	B	B	B	B
Marker3593207	2	60.2455	H	H	B	H	H	B	B	B	B	B	B	H	B	H	H	H	H	B	H	H	B	B	H	H	H	B	H	B	B	B	B	B	B	H	B	H	B	B	B	B	H	H	B	B	B	B	B
Marker516371	2	60.2455	H	H	B	H	H	B	B	B	B	B	B	H	B	H	H	H	H	B	H	H	B	B	H	H	H	B	H	B	B	B	B	B	B	H	B	H	B	B	B	B	H	H	B	B	B	B	B
Marker1703243	2	60.2455	H	H	B	H	H	B	B	B	B	B	B	H	B	H	H	H	H	B	H	H	H	B	H	H	H	B	H	B	B	B	B	B	B	H	B	H	B	B	B	B	H	H	B	B	B	B	B
Marker1271345	2	60.2455	H	H	B	H	H	B	B	B	B	B	B	H	B	H	H	H	H	B	H	H	H	B	H	H	H	B	H	B	B	B	B	B	B	H	B	H	B	B	B	B	H	H	B	B	B	B	B
Marker1728574	2	60.2455	H	H	B	H	H	B	B	B	B	B	B	H	B	H	H	H	H	B	H	H	H	B	H	H	H	B	H	B	B	B	B	B	B	H	B	H	B	B	B	B	H	H	B	B	B	B	B
Marker826746	2	61.0208	H	H	B	H	H	B	B	B	B	B	B	H	B	H	H	H	H	B	H	H	H	B	H	H	H	B	H	B	B	B	B	B	B	H	B	H	B	B	B	B	H	H	B	B	B	B	B
Marker2705584	2	61.796	H	H	B	H	H	B	B	B	B	B	B	H	B	H	H	H	H	B	H	H	H	B	H	H	H	B	H	B	B	B	B	B	B	H	B	H	B	B	B	B	H	H	B	B	B	B	B
Marker2662448	2	62.5653	H	H	B	H	H	B	B	B	B	B	B	H	B	H	H	H	H	B	H	H	H	B	H	H	H	B	H	B	B	B	B	B	B	H	B	H	B	B	B	B	H	H	B	B	B	B	B
Marker3342052	2	62.5653	H	H	B	H	H	B	B	B	B	B	B	H	B	H	H	H	H	B	H	H	H	B	H	H	H	B	H	B	B	B	B	B	B	H	B	H	B	B	B	B	H	H	B	B	B	B	B
Marker1404092	2	63.3346	H	H	B	H	H	B	B	B	B	B	B	H	B	H	H	H	H	B	H	H	H	B	H	H	H	B	H	B	B	B	B	B	B	H	B	H	B	B	B	B	H	H	B	B	B	B	B
Marker2018591	2	63.3346	H	H	B	H	H	B	B	B	B	B	B	H	B	H	H	H	H	B	H	H	H	B	H	H	H	B	H	B	B	B	B	B	B	H	B	H	B	B	B	B	H	H	B	B	B	B	B
Marker3482536	2	63.3346	H	H	B	H	H	B	B	B	B	B	B	H	B	H	H	H	H	B	H	H	H	B	H	H	H	B	H	B	B	B	B	B	B	H	B	H	B	B	B	B	H	H	B	B	B	B	B
Marker3730830	2	63.3346	H	H	B	H	H	B	B	B	B	B	B	H	B	H	H	H	H	B	H	H	H	B	H	H	H	B	H	B	B	B	B	B	B	H	B	H	B	B	B	B	H	H	B	B	B	B	B
Marker3406561	2	64.1039	H	H	B	H	H	B	B	B	B	B	B	H	B	H	H	H	H	B	H	H	H	B	H	H	H	B	H	B	B	B	B	B	B	H	B	H	B	B	B	B	H	H	B	B	B	B	B
Marker3751737	2	64.8732	H	H	B	H	H	B	B	B	B	B	B	H	B	H	H	H	H	B	H	H	H	B	H	H	H	B	H	B	B	B	B	B	B	H	B	H	B	B	B	B	H	H	B	B	B	B	B
Marker765299	2	64.8732	H	H	B	H	H	B	B	B	B	B	B	H	B	H	H	H	H	B	H	H	H	B	H	H	H	B	H	B	B	B	B	B	B	H	B	H	B	B	B	B	H	H	B	B	B	B	B
Marker3113375	2	64.8732	H	H	B	H	H	B	B	B	B	B	B	H	B	H	H	H	H	B	H	H	H	B	H	H	H	B	H	B	B	B	B	B	B	H	B	H	B	B	B	B	H	H	B	B	B	B	B
Marker48385	2	64.8732	H	H	B	H	H	B	B	B	B	B	B	H	B	H	H	H	H	B	H	H	H	B	H	H	H	B	H	B	B	B	B	B	B	H	B	H	B	B	B	B	H	H	B	B	B	B	B
Marker852081	2	64.8732	H	H	B	H	H	B	B	B	B	B	B	H	B	H	H	H	H	B	H	H	H	B	H	H	H	B	H	B	B	B	B	B	B	H	B	H	B	B	B	B	H	H	B	B	B	B	B
Marker1463633	2	64.8732	H	H	B	H	H	B	B	B	B	B	B	H	B	H	H	H	H	B	H	H	H	B	H	H	H	B	H	B	B	B	B	B	B	H	B	H	B	B	B	B	H	H	B	B	B	B	B
Marker486631	2	64.8732	H	H	B	H	H	B	B	B	B	B	B	H	B	H	H	H	H	B	H	H	H	B	H	H	H	B	H	B	B	B	B	B	B	H	B	H	B	B	B	B	H	H	B	B	B	B	B
Marker3268684	2	64.8732	H	H	B	H	H	B	B	B	B	B	B	H	B	H	H	H	H	B	H	H	H	B	H	H	H	B	H	B	B	B	B	B	B	H	B	H	B	B	B	B	H	H	B	B	B	B	B
Marker1726072	2	64.8732	H	H	B	H	H	B	B	B	B	B	B	H	B	H	H	H	H	B	H	H	H	B	H	H	H	B	H	B	B	B	B	B	B	H	B	H	B	B	B	B	H	H	B	B	B	B	B
Marker764255	2	64.8732	H	H	B	H	H	B	B	B	B	B	B	H	B	H	H	H	H	B	H	H	H	B	H	H	H	B	H	B	B	B	B	B	B	H	B	H	B	B	B	B	H	H	B	B	B	B	B
Marker1671908	2	66.4121	H	H	B	H	H	B	B	B	B	B	B	H	B	H	H	H	H	B	H	H	H	B	H	H	H	B	H	B	B	B	B	B	B	H	B	H	B	B	B	B	H	H	B	B	B	B	B
Marker2956224	2	66.4121	H	H	B	H	H	B	B	B	B	B	B	H	B	H	H	H	H	B	H	H	H	B	H	H	H	B	H	B	B	B	B	B	B	H	B	H	B	B	B	B	H	H	B	B	B	B	B
Marker2843916	2	66.4121	H	H	B	H	H	B	B	B	B	B	B	H	B	H	H	H	H	B	H	H	H	B	H	H	H	B	H	B	B	B	B	B	B	H	B	H	B	B	B	B	H	H	B	B	B	B	B
Marker1400887	2	67.9511	H	H	B	H	H	B	B	B	B	B	B	H	B	H	H	H	H	B	H	H	H	B	H	H	H	B	H	B	B	B	B	B	B	H	B	H	B	B	B	B	H	H	B	B	B	B	B
Marker1641768	2	68.7204	H	H	B	H	H	B	B	B	B	B	B	H	B	H	H	H	H	B	H	H	H	B	H	H	H	B	H	B	B	B	B	B	B	H	B	H	B	B	B	B	H	H	B	B	B	B	B
Marker2510502	2	68.7204	H	H	B	H	H	B	B	B	B	B	B	H	B	H	H	H	H	B	H	H	H	B	H	H	H	B	H	B	B	B	B	B	B	H	B	H	B	B	B	B	H	H	B	B	B	B	B
Marker2446386	2	68.7204	H	H	B	H	H	B	B	B	B	B	B	H	B	H	H	H	H	B	H	H	H	B	H	H	H	B	H	B	B	B	B	B	B	H	B	H	B	B	B	B	H	H	B	B	B	B	B
Marker3081262	2	68.7204	H	H	B	H	H	B	B	B	B	B	B	H	B	H	H	H	H	B	H	H	H	B	H	H	H	B	H	B	B	B	B	B	B	H	B	H	B	B	B	B	H	H	B	B	B	B	B
Marker1746450	2	68.7204	H	H	B	H	H	B	B	B	B	B	B	H	B	H	H	H	H	B	H	H	H	B	H	H	H	B	H	B	B	B	B	B	B	H	B	H	B	B	B	B	H	H	B	B	B	B	B
Marker3361715	2	68.7204	H	H	B	H	H	B	B	B	B	B	B	H	B	H	H	H	H	B	H	H	H	B	H	H	H	B	H	B	B	B	B	B	B	H	B	H	B	B	B	B	H	H	B	B	B	B	B
Marker2619628	2	68.7204	H	H	B	H	H	B	B	B	B	B	B	H	B	H	H	H	H	B	H	H	H	B	H	H	H	B	H	B	B	B	B	B	B	H	B	H	B	B	B	B	H	H	B	B	B	B	B
Marker2927675	2	68.7204	H	H	B	H	H	B	B	B	B	B	B	H	B	H	H	H	H	B	H	H	H	B	H	H	H	B	H	B	B	B	B	B	B	H	B	H	B	B	B	B	H	H	B	B	B	B	B
Marker2630299	2	68.7204	H	H	B	H	H	B	B	B	B	B	B	H	B	H	H	H	H	B	H	H	H	B	H	H	H	B	H	B	B	B	B	B	B	H	B	H	B	B	B	B	H	H	B	B	B	B	B
Marker1441307	2	68.7204	H	H	B	H	H	B	B	B	B	B	B	H	B	H	H	H	H	B	H	H	H	B	H	H	H	B	H	B	B	B	B	B	B	H	B	H	B	B	B	B	H	H	B	B	B	B	B
Marker2672730	2	68.7204	H	H	B	H	H	B	B	B	B	B	B	H	B	H	H	H	H	B	H	H	H	B	H	H	H	B	H	B	B	B	B	B	B	H	B	H	B	B	B	B	H	H	B	B	B	B	B
Marker584978	2	68.7204	H	H	B	H	H	B	B	B	B	B	B	H	B	H	H	H	H	B	H	H	H	B	H	H	H	B	H	B	B	B	B	B	B	H	B	H	B	B	B	B	H	*	B	B	B	B	B
Marker533371	2	68.7204	H	H	B	H	H	B	B	B	B	B	B	H	B	H	H	H	H	B	H	H	H	B	H	H	H	B	H	B	B	B	B	B	B	H	B	H	B	B	B	B	H	B	B	B	B	B	B
Marker1492328	2	68.7204	H	H	B	H	H	B	B	B	B	B	B	H	B	H	H	H	H	B	H	H	H	B	H	H	H	B	H	B	B	B	B	B	B	H	B	H	B	B	B	B	H	B	B	B	B	B	B
Marker349427	2	69.4897	H	H	B	H	H	B	B	B	B	B	B	H	B	H	H	H	H	B	H	H	H	B	H	H	H	B	H	B	B	B	B	B	B	H	B	H	B	B	B	B	H	B	B	B	B	B	B
Marker157098	2	69.4897	H	H	B	H	H	B	B	B	B	B	B	H	B	H	H	H	H	B	H	H	H	B	H	H	H	B	H	B	B	B	B	B	B	H	B	H	B	B	B	B	H	B	B	B	B	B	B
Marker3486659	2	69.4897	H	H	B	H	H	B	B	B	B	B	B	H	B	H	H	H	H	B	H	H	H	B	H	H	H	B	H	B	B	B	B	B	B	H	B	H	B	B	B	B	H	B	B	B	B	B	B
Marker1951733	2	69.4897	H	H	B	H	H	B	B	B	B	B	B	H	B	H	H	H	H	B	H	H	H	B	H	H	H	B	H	B	B	B	B	B	B	H	B	H	B	B	B	B	H	B	B	B	B	B	B
Marker1918473	2	70.259	H	H	B	H	H	B	B	B	B	B	B	H	B	H	H	H	H	B	H	H	H	B	H	H	H	B	H	B	B	B	B	B	B	H	B	H	B	B	B	B	H	B	B	B	B	B	B
Marker323019	2	70.259	H	H	B	H	H	B	B	B	B	B	B	H	B	H	H	H	H	B	H	H	H	B	H	H	H	B	H	B	B	B	B	B	B	H	B	H	B	B	B	B	H	B	B	B	B	B	B
Marker2185728	2	70.259	H	H	B	H	H	B	B	B	B	B	B	H	B	H	H	H	H	B	H	H	H	B	H	H	H	B	H	B	B	B	B	B	B	H	B	H	B	B	B	B	H	B	B	B	B	B	B
Marker1529805	2	70.259	H	H	B	H	H	B	B	B	B	B	B	H	B	H	H	H	H	B	H	H	H	B	H	H	H	B	H	B	B	B	B	B	B	H	B	H	B	B	B	B	H	H	B	B	B	B	B
Marker1260861	2	70.259	H	H	B	H	H	B	B	B	B	B	B	H	B	H	H	H	H	B	H	H	H	B	H	H	H	B	H	B	B	B	B	B	B	H	B	H	B	B	B	B	H	H	B	B	B	B	B
Marker3586931	2	70.259	H	H	B	H	H	B	B	B	B	B	B	H	B	H	H	H	H	B	H	H	H	B	H	H	H	B	H	B	B	B	B	B	B	H	B	H	B	B	B	B	H	H	B	B	B	B	B
Marker2702620	2	70.259	H	H	B	H	H	B	B	B	B	B	B	H	B	H	H	H	H	B	H	H	H	B	H	H	H	B	H	B	B	B	B	B	B	H	B	H	B	B	B	B	H	H	B	B	B	B	B
Marker3082522	2	70.259	H	H	B	H	H	B	B	B	B	B	B	H	B	H	H	H	H	B	H	H	H	B	H	H	H	B	H	B	B	B	B	B	B	H	B	H	B	B	B	B	H	H	B	B	B	B	B
Marker3005651	2	70.259	H	H	B	H	H	B	B	B	B	B	B	H	B	H	H	H	H	B	H	H	H	B	H	H	H	B	H	B	B	B	B	B	B	H	B	H	B	B	B	B	H	H	B	B	B	B	B
Marker1359778	2	71.0342	H	H	B	H	H	B	B	B	B	B	B	H	B	H	H	H	H	B	H	H	H	B	H	H	H	B	H	B	B	B	B	B	B	H	B	H	B	B	B	B	H	H	B	B	B	B	B
Marker1721484	2	71.0342	H	H	B	H	H	B	B	B	B	B	B	H	B	H	H	H	H	B	H	H	H	B	H	H	H	B	H	B	B	B	B	B	B	H	B	H	B	B	B	B	H	H	B	B	B	B	B
Marker557821	2	71.0342	H	H	B	H	H	B	B	B	B	B	B	H	B	H	H	H	H	B	H	H	H	B	H	H	H	B	H	B	B	B	B	B	B	H	B	H	B	B	B	B	H	H	B	B	B	B	B
Marker1923778	2	71.0342	H	H	B	H	H	B	B	B	B	B	B	H	B	H	H	H	H	B	H	H	H	B	H	H	H	B	H	B	B	B	B	B	B	H	B	H	B	B	B	B	H	H	B	B	B	B	B
Marker3584049	2	71.8095	H	H	B	H	H	B	B	B	B	B	B	H	B	H	H	H	H	B	H	H	H	B	H	H	H	B	H	B	B	B	B	B	B	H	B	H	B	B	B	B	H	H	B	B	B	B	B
Marker3446391	2	72.5788	H	H	B	H	H	B	B	B	B	B	B	H	B	H	H	H	H	B	H	H	H	B	H	H	H	B	H	B	B	B	B	B	B	H	B	H	B	B	B	B	H	H	B	B	B	B	B
Marker152797	2	73.354	H	H	B	H	H	B	B	B	B	B	B	H	B	H	H	H	H	B	H	H	H	B	H	H	H	B	H	B	B	B	B	B	B	H	B	H	B	B	B	B	H	H	B	B	B	B	B
Marker2828860	2	73.354	H	H	B	H	H	B	B	B	B	B	B	H	B	H	H	H	H	B	H	H	H	B	H	H	H	B	H	B	B	B	B	B	B	H	B	H	B	B	B	B	H	H	B	B	B	B	B
Marker1203796	2	74.1293	H	H	B	H	H	B	B	B	B	B	B	H	B	H	H	H	H	B	H	H	H	B	H	H	H	B	H	B	B	B	B	B	B	H	B	H	B	B	B	B	H	H	B	B	B	B	B
Marker101903	2	74.1293	H	H	B	H	H	B	B	B	B	B	B	H	B	H	H	H	H	B	H	H	H	B	H	H	H	B	H	B	B	B	B	B	B	H	B	H	B	B	B	B	H	H	B	B	B	B	B
Marker1321856	2	75.6802	H	H	B	H	H	B	B	B	B	B	B	H	B	H	H	H	H	B	H	H	H	B	H	H	H	B	H	B	B	B	B	B	B	H	B	H	B	B	B	B	H	H	B	B	B	B	B
Marker2058459	2	75.6802	H	H	B	H	H	B	B	B	B	B	B	H	B	H	H	H	H	B	H	H	H	B	H	H	H	B	H	B	B	B	B	B	B	H	B	H	B	B	B	B	H	H	B	B	B	B	B
Marker3432387	2	77.2191	H	H	B	H	H	B	B	B	B	B	B	H	B	H	H	H	H	B	H	H	H	B	H	H	H	B	H	B	B	B	B	B	B	H	B	H	B	B	B	B	H	H	B	B	B	B	B
Marker2596949	2	77.2191	H	H	B	H	H	B	B	B	B	B	B	H	B	H	H	H	H	B	H	H	H	B	H	H	H	B	H	B	B	B	B	B	B	H	B	H	B	B	B	B	H	H	B	B	B	B	B
Marker994834	2	77.2191	H	H	B	H	H	B	B	B	B	B	B	H	B	H	H	H	H	B	H	H	H	B	H	H	H	B	H	B	B	B	B	B	B	H	B	H	B	B	B	B	H	H	B	B	B	B	B
Marker1483242	2	77.2191	H	H	B	H	H	B	B	B	B	B	B	H	B	H	H	H	H	B	H	H	H	B	H	H	H	B	H	B	B	B	B	B	B	H	B	H	B	B	B	B	H	H	B	B	B	B	B
Marker2023018	2	77.9884	H	H	B	H	H	B	B	B	B	B	B	H	B	H	H	H	H	B	H	H	H	B	H	H	H	B	H	B	B	B	B	B	B	H	B	H	B	B	B	B	H	H	B	B	B	B	B
Marker1666737	2	77.9884	H	H	B	H	H	B	B	B	B	B	B	H	B	H	H	H	H	B	H	H	H	B	H	H	H	B	H	B	B	B	B	B	B	H	B	H	B	B	B	B	H	H	B	B	B	B	B
Marker2275783	2	77.9884	H	H	B	H	H	B	B	B	B	B	B	H	B	H	H	H	H	B	H	H	H	B	H	H	H	B	H	B	B	B	B	B	B	H	B	H	B	B	B	B	H	H	B	B	B	B	B
Marker2125832	2	77.9884	H	H	B	H	H	B	B	B	B	B	B	H	B	H	H	H	H	B	H	H	H	B	H	H	H	B	H	B	B	B	B	B	B	H	B	H	B	B	B	B	H	H	B	B	B	B	B
Marker2837861	2	79.5274	H	H	B	H	H	B	B	B	B	B	B	H	B	H	H	H	H	B	H	H	H	B	H	H	H	B	H	B	B	B	B	B	B	H	B	H	B	B	B	B	H	H	B	B	B	B	B
Marker930503	2	79.5274	H	H	B	H	H	B	B	B	B	B	B	H	B	H	H	H	H	B	H	H	H	B	H	H	H	B	H	B	B	B	B	B	B	H	B	H	B	B	B	B	H	H	B	B	B	B	B
Marker3608993	2	79.5274	H	H	B	H	H	B	B	B	B	B	B	H	B	H	H	H	H	B	H	H	H	B	H	H	H	B	H	B	B	B	B	B	B	H	B	H	B	B	B	B	H	H	B	B	B	B	B
Marker1721514	2	79.5274	H	H	B	H	H	B	B	B	B	B	B	H	B	H	H	H	H	B	H	H	H	B	H	H	H	B	H	B	B	B	B	B	B	H	B	H	B	B	B	B	H	H	B	B	B	B	B
Marker892688	2	79.5274	H	H	B	H	H	B	B	B	B	B	B	H	B	H	H	H	H	B	H	H	H	B	H	H	H	B	H	B	B	B	B	B	B	H	B	H	B	B	B	B	H	H	B	B	B	B	B
Marker1060068	2	79.5274	H	H	B	H	H	B	B	B	B	B	B	H	B	H	H	H	H	B	H	H	H	B	H	H	H	B	H	B	B	B	B	B	B	H	B	H	B	B	B	B	H	H	B	B	B	B	B
Marker1486867	2	79.5274	H	H	B	H	H	B	B	B	B	B	B	H	B	H	H	H	H	B	H	H	H	B	H	H	H	B	H	B	B	B	B	B	B	H	B	H	B	B	B	B	H	H	B	B	B	B	B
Marker208420	2	81.0663	H	H	B	H	H	B	B	B	B	B	B	H	B	H	H	H	H	B	H	H	H	B	H	H	H	B	H	B	B	B	B	B	B	H	B	H	B	B	B	B	H	H	B	B	B	B	B
Marker2343922	2	81.0663	H	H	B	H	H	B	B	B	B	B	B	H	B	H	H	H	H	B	H	H	H	B	H	H	H	B	H	B	B	B	B	B	B	H	B	H	B	B	B	B	H	H	B	B	B	B	B
Marker3710570	2	81.0663	H	H	B	H	H	B	B	B	B	B	B	H	B	H	H	H	H	B	H	H	H	B	H	H	H	B	H	B	B	B	B	B	B	H	B	H	B	B	B	B	H	H	B	B	B	B	B
Marker1804002	2	81.8356	H	H	B	H	H	B	B	B	B	B	B	H	B	H	H	H	H	B	H	H	H	B	H	H	H	B	H	B	B	B	B	B	B	H	B	H	B	B	B	B	H	H	B	B	B	B	B
Marker633195	2	81.8356	H	H	B	H	H	B	B	B	B	B	B	B	B	H	H	H	H	B	H	*	H	B	H	H	H	B	H	B	B	B	B	B	B	H	B	H	B	B	B	B	H	H	B	B	B	B	B
Marker327023	2	83.3865	H	H	B	H	H	B	B	B	B	B	B	B	B	H	H	H	H	B	H	B	H	B	H	H	H	B	H	B	B	B	B	B	B	H	B	H	B	B	B	B	H	H	B	B	B	B	B
Marker3708384	2	83.3865	H	H	B	H	H	B	B	B	B	B	B	B	B	H	H	H	H	B	H	B	H	B	H	H	H	B	H	B	B	B	B	B	B	H	B	H	B	B	B	B	H	H	B	B	B	B	B
Marker3331647	2	83.3865	H	H	B	H	H	B	B	B	B	B	B	B	B	H	H	H	H	B	H	B	H	B	H	H	H	B	H	B	B	B	B	B	B	H	B	H	B	B	B	B	H	H	B	B	B	B	B
Marker2327119	2	83.3865	H	H	B	H	H	B	B	B	B	B	B	H	B	H	H	H	H	B	H	B	H	B	H	H	H	B	H	B	B	B	B	B	B	H	B	H	B	B	B	B	H	H	B	B	B	B	B
Marker2899206	2	83.3865	H	H	B	H	H	B	B	B	B	B	B	H	B	H	H	H	H	B	H	B	H	B	H	H	H	B	H	B	B	B	B	B	B	H	B	H	B	B	B	B	H	H	B	B	B	B	B
Marker54225	2	84.1558	H	H	B	H	H	B	B	B	B	B	B	H	B	H	H	H	H	B	H	B	H	B	H	H	H	B	H	B	B	B	B	B	B	H	B	H	B	B	B	B	H	H	B	B	B	B	B
Marker2669335	2	84.1558	H	H	B	H	H	B	B	B	B	B	B	H	B	H	H	H	H	B	H	B	H	B	H	H	H	B	H	B	B	B	B	B	B	H	B	H	B	B	B	B	H	H	B	B	B	B	B
Marker2735237	2	84.1558	H	H	B	H	H	B	B	B	B	B	B	H	B	H	H	H	H	B	H	H	H	B	H	H	H	B	H	B	B	B	B	B	B	H	B	H	B	B	B	B	H	H	B	B	B	B	B
Marker2619616	2	84.1558	H	H	B	H	H	B	B	B	B	B	B	H	B	H	H	H	H	B	H	H	H	B	H	H	H	B	H	B	B	B	B	B	B	H	B	H	B	B	B	B	H	H	B	B	B	B	B
Marker526648	2	84.1558	H	H	B	H	H	B	B	B	B	B	B	H	B	H	H	H	H	B	H	H	H	B	H	H	H	B	H	B	B	B	B	B	B	H	B	H	B	B	B	B	H	H	B	B	B	B	B
Marker1279473	2	84.1558	H	H	B	H	H	B	B	B	B	B	B	H	B	H	H	H	H	B	H	H	H	B	H	H	H	B	H	B	B	B	B	B	B	H	B	H	B	B	B	B	H	H	B	B	B	B	B
Marker2215692	2	84.1558	H	H	B	H	H	B	B	B	B	B	B	H	B	H	H	H	H	B	H	H	H	B	H	H	H	B	H	B	B	B	B	B	B	H	B	H	B	B	B	B	H	H	B	B	B	B	B
Marker116153	2	84.1558	H	H	B	H	H	B	B	B	B	B	B	H	B	H	H	H	H	B	H	H	H	B	H	H	H	B	H	B	B	B	B	B	B	H	B	H	B	B	B	B	H	H	B	B	B	B	B
Marker1458663	2	84.9251	H	H	B	H	H	B	B	B	B	B	B	H	B	H	H	H	H	B	H	H	H	B	H	H	H	B	H	B	B	B	B	B	B	H	B	H	B	B	B	B	H	H	B	B	B	B	B
Marker145784	2	84.9251	H	H	B	H	H	B	B	B	B	B	B	H	B	H	H	H	H	B	H	H	H	B	H	H	H	B	H	B	B	B	B	B	B	H	B	H	B	B	B	B	H	H	B	B	B	B	B
Marker3361683	2	84.9251	H	H	B	H	H	B	B	B	B	B	B	H	B	H	H	H	H	B	H	H	H	B	H	H	H	B	H	B	B	B	B	B	B	H	B	H	B	B	B	B	H	H	B	B	B	B	B
Marker399216	2	85.6944	H	H	B	H	H	B	B	B	B	B	B	H	B	H	H	H	H	B	H	H	H	B	H	H	H	B	H	B	B	B	B	B	B	H	B	H	B	B	B	B	H	H	B	B	B	B	B
Marker598190	2	85.6944	H	H	B	H	H	B	B	B	B	B	B	H	B	H	H	H	H	B	H	H	H	B	H	H	H	B	H	B	B	B	B	B	B	H	B	H	B	B	B	B	H	H	B	B	B	B	B
Marker3568048	2	86.4637	H	H	B	H	H	B	B	B	B	B	B	H	B	H	H	H	H	B	H	H	H	B	H	H	H	B	H	B	B	B	B	B	B	H	B	H	B	B	B	B	H	H	B	B	B	B	B
Marker1011733	2	86.4637	H	H	B	H	H	B	B	B	B	B	B	H	B	H	H	H	H	B	H	H	H	B	H	H	H	B	H	B	B	B	B	B	B	H	B	H	B	B	B	B	H	H	B	B	B	B	B
Marker2733737	2	86.4637	H	H	B	H	H	B	B	B	B	B	B	H	B	H	H	H	H	B	H	H	H	B	H	H	H	B	H	B	B	B	B	B	B	H	B	H	B	B	B	B	H	H	B	B	B	B	B
Marker1637397	2	86.4637	H	H	B	H	H	B	B	B	B	B	B	H	B	H	H	H	H	B	H	H	H	B	H	H	H	B	H	B	B	B	B	B	B	H	B	H	B	B	B	B	H	H	B	B	B	B	B
Marker774955	2	86.4637	H	H	B	H	H	B	B	B	B	B	B	H	B	H	H	H	H	B	H	H	H	B	H	H	H	B	H	B	B	B	B	B	B	H	B	H	B	B	B	B	H	H	B	B	B	B	B
Marker1486728	2	86.4637	H	H	B	H	H	B	B	B	B	B	B	H	B	H	H	H	H	B	H	H	H	B	H	H	H	B	H	B	B	B	B	B	B	H	B	H	B	B	B	B	H	H	B	B	B	B	B
Marker2786988	2	87.233	H	H	B	H	H	B	B	B	B	B	B	H	B	H	H	H	H	B	H	H	H	B	H	H	H	B	H	B	B	B	B	B	B	H	B	H	B	B	B	B	H	H	B	B	B	B	B
Marker513354	2	87.233	H	H	B	H	H	B	B	B	B	B	B	H	B	H	H	H	H	B	H	H	H	B	H	H	H	B	H	B	B	B	B	B	B	H	B	H	B	B	B	B	H	H	B	B	B	B	B
Marker1182775	2	87.233	H	H	B	H	H	B	B	B	B	B	B	H	B	H	H	H	H	B	H	H	H	B	H	H	H	B	H	B	B	B	B	B	B	H	B	H	B	B	B	B	H	H	B	B	B	B	B
Marker2165495	2	88.0023	H	H	B	H	H	B	B	B	B	B	B	H	B	H	H	H	H	B	H	H	H	B	H	H	H	B	H	B	B	B	B	B	B	H	B	H	B	B	B	B	H	H	B	B	B	B	B
Marker3788729	2	88.0023	H	H	B	H	H	B	B	B	B	B	B	H	B	H	H	H	H	B	H	H	H	B	H	H	H	B	H	B	B	B	B	B	B	H	B	H	B	B	B	B	H	H	B	B	B	B	B
Marker118151	2	88.0023	H	H	B	B	H	B	B	B	B	B	B	H	B	H	H	H	H	B	H	H	H	B	H	H	H	B	H	B	B	B	B	B	B	H	B	H	B	B	B	B	H	H	B	B	B	B	B
Marker3634374	2	88.0023	H	H	B	B	H	B	B	B	B	B	B	H	B	H	H	H	H	B	H	H	H	B	H	H	H	B	H	B	B	B	B	B	B	H	B	H	B	B	B	B	H	H	B	B	B	B	B
Marker1676821	2	89.5412	H	H	B	B	H	B	B	B	B	B	B	H	B	H	H	H	H	B	H	H	H	B	H	H	H	B	H	B	B	B	B	B	B	H	B	H	B	B	B	B	H	H	B	B	B	B	B
Marker2434858	2	89.5412	H	H	B	B	H	B	B	B	B	B	B	H	B	H	H	H	H	B	H	H	H	B	H	H	H	B	H	B	B	B	B	B	B	H	B	H	B	B	B	B	H	H	B	B	B	B	B
Marker3464803	2	89.5412	H	H	B	B	H	B	B	B	B	B	B	H	B	H	H	H	H	B	H	H	H	B	H	H	H	B	H	B	B	B	B	B	B	H	B	H	B	B	B	B	H	H	B	B	B	B	B
Marker1829224	2	91.8505	H	H	B	B	H	B	B	B	B	B	B	H	B	H	H	H	H	B	H	H	H	B	H	H	H	B	H	B	B	B	B	B	B	H	B	H	B	B	B	B	H	H	B	B	B	B	B
Marker1589551	2	91.8505	H	H	B	B	H	B	B	B	B	B	B	H	B	H	H	H	H	B	H	H	H	B	H	H	H	B	H	B	B	B	B	B	B	H	B	H	B	B	B	B	H	H	B	B	B	B	B
Marker22218	2	91.8505	H	H	B	B	H	B	B	B	B	B	B	H	B	H	H	H	H	B	H	H	H	B	H	H	H	B	H	B	B	B	B	B	B	H	B	H	B	B	B	B	H	H	B	B	B	B	B
Marker887339	2	91.8505	H	H	B	H	H	B	B	B	B	B	B	H	B	H	H	H	H	B	H	H	H	B	H	H	H	B	H	B	B	B	B	B	B	H	B	H	B	B	B	B	H	H	B	B	B	B	B
Marker3558992	2	93.3895	H	H	B	H	H	B	B	B	B	B	B	H	B	H	H	H	H	B	H	H	H	B	H	H	H	B	H	B	B	B	B	B	B	H	B	H	B	B	B	B	H	H	B	B	B	B	B
Marker2504720	2	93.3895	H	H	B	H	H	B	B	B	B	B	B	H	B	H	H	H	H	B	H	H	H	B	H	H	H	B	H	B	B	B	B	B	B	H	B	H	B	B	B	B	H	H	B	B	B	B	B
Marker2776802	2	93.3895	H	H	B	H	H	B	B	B	B	B	B	H	B	H	H	H	H	B	H	H	H	B	H	H	H	B	H	B	B	B	B	B	B	H	B	H	B	B	B	B	H	H	B	B	B	B	B
Marker2521642	2	94.1588	H	H	B	H	H	B	B	B	B	B	B	H	B	H	H	H	H	B	H	H	H	B	H	H	H	B	H	B	B	B	B	B	B	H	B	H	B	B	B	B	H	H	B	B	B	B	B
Marker2949496	2	94.1588	H	H	B	B	H	B	B	B	B	B	B	H	B	H	H	H	H	B	H	H	H	B	H	H	H	B	H	B	B	B	B	B	B	H	B	H	B	B	B	B	H	H	B	B	B	B	B
Marker857491	2	94.1588	H	H	B	B	H	B	B	B	B	B	B	H	B	H	B	H	H	B	H	H	H	B	H	H	H	B	H	B	B	B	B	B	B	H	B	H	B	B	B	B	H	H	B	B	B	B	B
Marker1578699	2	94.1588	H	H	B	B	H	B	B	B	B	B	B	H	B	H	*	H	H	B	H	H	H	B	H	H	H	B	H	B	B	B	B	B	B	H	B	H	B	B	B	B	H	H	B	B	B	B	B
Marker2058370	2	94.1588	H	H	B	B	H	B	B	B	B	B	B	H	B	H	B	H	H	B	H	H	H	B	H	H	H	B	H	B	B	B	B	B	B	H	B	H	B	B	B	B	H	H	B	B	B	B	B
Marker2863527	2	94.1588	H	H	B	H	H	B	B	B	B	B	B	H	B	H	B	H	H	B	H	H	H	B	H	H	H	B	H	B	B	B	B	B	B	H	B	H	B	B	B	B	H	H	B	B	B	B	B
Marker2584286	2	94.1588	H	H	B	H	H	B	B	B	B	B	B	H	B	H	B	H	H	B	H	H	H	B	H	H	H	B	H	B	B	B	B	B	B	H	B	H	B	B	B	B	H	H	B	B	B	B	B
Marker3357058	2	94.1588	H	H	B	H	H	B	B	B	B	B	B	H	B	H	H	H	H	B	H	H	H	B	H	H	H	B	H	B	B	B	B	B	B	H	B	H	B	B	B	B	H	H	B	B	B	B	B
Marker2772920	2	94.9281	H	H	B	H	H	B	B	B	B	B	B	H	B	H	H	H	H	B	H	H	H	B	H	H	H	B	H	B	B	B	B	B	B	H	B	H	B	B	B	B	H	H	B	B	B	B	B
Marker127668	2	97.2374	H	H	B	H	H	B	B	B	B	B	B	H	B	H	H	H	H	B	H	H	H	B	H	H	H	B	H	B	B	B	B	B	B	H	B	H	B	B	B	B	H	H	B	B	B	B	B
Marker390968	2	97.2374	H	H	B	H	H	B	B	B	B	B	B	H	B	H	H	H	H	B	H	B	H	B	H	H	H	B	H	B	B	B	B	B	B	H	B	H	B	B	B	B	H	H	B	B	B	B	B
Marker2018458	2	97.2374	H	H	B	H	H	B	B	B	B	B	B	H	B	H	H	H	H	B	H	H	H	B	B	H	H	B	H	B	B	B	B	B	B	H	B	H	B	B	B	B	H	H	B	B	B	B	B
Marker1869508	2	98.0127	H	H	B	H	H	B	B	B	B	B	B	H	B	H	H	H	H	B	H	H	H	B	B	H	H	B	H	B	B	B	B	B	B	H	B	H	B	B	B	B	H	H	B	B	B	B	B
Marker3649038	2	98.0127	H	H	B	H	H	B	B	B	B	B	B	H	B	H	H	H	H	B	H	H	H	B	H	H	H	B	H	B	B	B	B	B	B	H	B	H	B	B	B	B	H	H	B	B	B	B	B
Marker300454	2	98.782	H	H	B	H	H	B	B	B	B	B	B	H	B	H	H	H	H	B	H	H	H	B	H	H	H	B	H	B	B	B	B	B	B	H	B	H	B	B	B	B	H	H	B	B	B	B	B
Marker1762448	2	98.782	H	H	B	H	H	B	B	B	B	B	B	H	B	H	H	H	H	B	H	H	H	B	H	H	H	B	H	B	B	B	B	B	B	H	B	H	B	B	B	B	H	H	B	B	B	B	B
Marker2520577	2	98.782	H	H	B	H	H	B	B	B	B	B	B	H	B	H	H	H	H	B	H	H	H	B	H	H	H	B	H	B	B	B	B	B	B	H	B	H	B	B	B	B	H	H	B	B	B	B	B
Marker2127107	2	99.5512	H	H	B	H	H	B	B	B	B	B	B	H	B	H	H	H	H	B	H	H	H	B	H	H	H	B	H	B	B	B	B	B	B	H	B	H	B	B	B	B	H	H	B	B	B	B	B
Marker1251249	2	100.3205	H	H	B	H	H	B	B	B	B	B	B	H	B	H	H	H	H	B	H	H	H	B	H	H	H	B	H	B	B	B	B	B	B	H	B	H	B	B	B	B	H	H	B	B	B	B	B
Marker3166869	2	100.3205	H	H	B	H	H	B	B	B	B	B	B	H	B	H	H	H	H	B	H	H	H	B	H	H	H	B	H	B	B	B	B	B	B	H	B	H	B	B	B	B	H	H	B	B	B	B	B
Marker2518067	2	100.3205	H	H	B	H	H	B	B	B	B	B	B	H	B	H	H	H	H	B	H	H	H	B	H	H	H	B	H	B	B	B	B	B	B	H	B	H	B	B	B	B	H	H	B	B	B	B	B
Marker2784255	2	101.8595	H	H	B	H	H	B	B	B	B	B	B	H	B	H	H	H	H	B	H	H	H	B	H	H	H	B	H	B	B	B	B	B	B	H	B	H	B	B	B	B	H	H	B	B	B	B	B
Marker625108	2	102.6288	H	H	B	H	H	B	B	B	B	B	B	H	B	H	H	H	H	B	H	H	H	B	H	H	H	B	H	B	B	B	B	B	B	H	B	H	B	B	B	B	H	H	B	B	B	B	B
Marker3704763	2	102.6288	H	H	B	H	H	B	B	B	B	B	B	H	B	H	H	H	H	B	H	H	H	B	H	H	H	B	H	B	B	B	B	B	B	H	B	H	B	B	B	B	H	H	B	B	B	B	B
Marker2954033	2	102.6288	H	H	B	H	H	B	B	B	B	B	B	H	B	H	H	H	H	B	H	H	H	B	H	H	H	B	H	B	B	B	B	B	B	H	B	H	B	B	B	B	H	H	B	B	B	B	B
Marker2606145	2	103.404	H	H	B	H	H	B	B	B	B	B	B	H	B	H	H	H	H	B	H	H	H	B	H	H	H	B	H	B	B	B	B	B	B	H	B	H	B	B	B	B	H	H	B	B	B	B	B
Marker3268797	2	103.404	H	H	B	H	H	B	B	B	B	B	B	H	B	H	H	H	H	B	H	H	H	B	H	H	H	B	H	B	B	B	B	B	B	H	B	H	B	B	B	B	H	H	B	B	B	B	B
Marker3570301	2	103.404	H	H	B	H	H	B	B	B	B	B	B	H	B	H	H	H	H	B	H	H	H	B	H	H	H	B	H	B	B	B	B	B	B	H	B	H	B	B	B	B	H	H	B	B	B	B	B
Marker2492432	2	103.404	H	H	B	H	H	B	B	B	B	B	B	H	B	H	H	H	H	B	H	H	H	B	H	H	H	B	H	B	B	B	B	B	B	H	B	H	B	B	B	B	H	H	B	B	B	B	B
Marker3304463	2	104.943	H	H	B	H	H	B	B	B	B	B	B	H	B	H	H	H	H	B	H	H	H	B	H	H	H	B	H	B	B	B	B	B	B	H	B	H	B	B	B	B	H	H	B	B	B	B	B
Marker1615246	2	104.943	H	H	B	H	H	B	B	B	B	B	B	H	B	H	H	H	H	B	H	H	H	B	H	H	H	B	H	B	B	B	B	B	B	H	B	H	B	B	B	B	H	H	B	B	B	B	B
Marker3205919	2	104.943	H	H	B	H	H	B	B	B	B	B	B	H	B	H	H	H	H	B	H	H	H	B	H	H	H	B	H	B	B	B	B	B	B	H	B	H	B	B	B	B	H	H	B	B	B	B	B
Marker3205992	2	104.943	H	H	B	H	H	B	B	B	B	B	B	H	B	H	H	H	H	B	H	H	H	B	H	H	H	B	H	B	B	B	B	B	B	H	B	H	B	B	B	B	H	H	B	B	B	B	B
Marker2060887	2	104.943	H	H	B	H	H	B	B	B	B	B	B	H	B	H	H	H	H	B	H	H	H	B	H	H	H	B	H	B	B	B	B	B	B	H	B	H	B	B	B	B	H	H	B	B	B	B	B
Marker3008262	2	104.943	H	H	B	H	H	B	B	B	B	B	B	H	B	H	H	H	H	B	H	H	H	B	H	H	H	B	H	B	B	B	B	B	B	H	B	H	B	B	B	B	H	H	B	B	B	B	B
Marker2707390	2	104.943	H	H	B	H	H	B	B	B	B	B	B	H	B	H	H	H	H	B	H	H	H	B	H	H	H	B	H	B	B	B	B	B	B	H	B	H	B	B	B	B	H	H	B	B	B	B	B
Marker539207	2	104.943	H	H	B	H	H	B	B	B	B	B	B	H	B	H	H	H	H	B	H	H	H	B	H	H	H	B	H	B	B	B	B	B	B	H	B	H	B	B	B	B	H	H	B	B	B	B	B
Marker250186	2	104.943	H	H	B	H	H	B	B	B	B	B	B	H	B	H	H	H	H	B	H	H	H	B	H	H	H	B	H	B	B	B	B	B	B	H	B	H	B	B	B	B	H	H	B	B	B	B	B
Marker245993	2	104.943	H	H	B	H	H	B	B	B	B	B	B	H	B	H	H	H	H	B	H	H	H	B	H	H	H	B	H	B	B	B	B	B	B	H	B	H	B	B	B	B	H	H	B	B	B	B	B
Marker1061401	2	104.943	H	H	B	H	H	B	B	B	B	B	B	H	B	H	H	H	H	B	H	H	H	B	H	H	H	B	H	B	B	B	B	B	B	H	B	H	B	B	B	B	H	H	B	B	B	B	B
Marker1195517	2	104.943	H	H	B	H	H	B	B	B	B	B	B	H	B	H	H	H	H	B	H	H	H	B	H	H	H	B	H	B	B	B	B	B	B	H	B	H	B	B	B	B	H	H	B	B	B	B	B
Marker1770685	2	104.943	H	H	B	H	H	B	B	B	B	B	B	H	B	H	H	H	H	B	H	H	H	B	H	H	H	B	H	B	B	B	B	B	B	H	B	H	B	B	B	B	H	H	B	B	B	B	B
Marker2968672	2	104.943	H	H	B	H	H	B	B	B	B	B	B	H	B	H	H	H	H	B	H	H	H	B	H	H	H	B	H	B	B	B	B	B	B	H	B	H	B	B	B	B	H	H	B	B	B	B	B
Marker3770950	2	104.943	H	H	B	H	H	B	B	B	B	B	B	H	B	H	H	H	H	B	H	H	H	B	H	H	H	B	H	B	B	B	B	B	B	H	B	H	B	B	B	B	H	H	B	B	B	B	B
Marker804141	2	104.943	H	H	B	H	H	B	B	B	B	B	B	H	B	H	H	H	H	B	H	H	H	B	H	H	H	B	H	B	B	B	B	B	B	H	B	H	B	B	B	B	H	H	B	B	B	B	B
Marker2780553	2	104.943	H	H	B	H	H	B	B	B	B	B	B	H	B	H	H	H	H	B	H	H	H	B	H	H	H	B	H	B	B	B	B	B	B	H	B	H	B	B	B	B	H	H	B	B	B	B	B
Marker998273	2	106.4819	H	H	B	H	H	B	B	B	B	B	B	H	B	H	H	H	H	B	H	H	H	B	H	H	H	B	H	B	B	B	B	B	B	H	B	H	B	B	B	B	H	H	B	B	B	B	B
Marker169783	2	107.2512	H	H	B	H	H	B	B	B	B	B	B	H	B	H	H	H	H	B	H	H	H	B	H	H	H	B	H	B	B	B	B	B	B	H	B	H	B	B	B	B	H	H	B	B	B	B	B
Marker2778452	2	107.2512	H	H	B	H	H	B	B	B	B	B	B	H	B	H	H	H	H	B	H	H	H	B	H	H	H	B	H	B	B	B	B	B	B	H	B	H	B	B	B	B	H	H	B	B	B	B	B
Marker1715207	2	107.2512	H	H	B	H	H	B	B	B	B	B	B	H	B	H	H	H	H	B	H	H	H	B	H	H	H	B	H	B	B	B	B	B	B	H	B	H	B	B	B	B	H	H	B	B	B	B	B
Marker134921	2	107.2512	H	H	B	H	H	B	B	B	B	B	B	H	B	H	H	H	H	B	H	H	H	B	H	H	H	B	H	B	B	B	B	B	B	H	B	H	B	B	B	B	H	H	B	B	B	B	B
Marker325501	2	107.2512	H	H	B	H	H	B	B	B	B	B	B	H	B	H	H	H	H	B	H	H	H	B	H	H	H	B	H	B	B	B	B	B	B	H	B	H	B	B	B	B	H	H	B	B	B	B	B
Marker2731819	2	108.0205	H	H	B	H	H	B	B	B	B	B	B	H	B	H	H	H	H	B	H	H	H	B	H	H	H	B	H	B	B	B	B	B	B	H	B	H	B	B	B	B	H	H	B	B	B	B	B
Marker1497072	2	108.0205	H	H	B	H	H	B	B	B	B	B	B	H	B	H	H	H	H	B	H	H	H	B	H	H	H	B	H	B	B	B	B	B	B	H	B	H	B	B	B	B	H	H	B	B	B	B	B
Marker3596818	2	108.0205	H	H	B	H	H	B	B	B	B	B	B	H	B	H	H	H	H	B	H	H	H	B	H	H	H	B	H	B	B	B	B	B	B	H	B	H	B	B	B	B	H	H	B	B	B	B	B
Marker1333777	2	108.0205	H	H	B	H	H	B	B	B	B	B	B	H	B	H	H	H	H	B	H	H	H	B	H	H	H	B	H	B	B	B	B	B	B	H	B	H	B	B	B	B	H	H	B	B	B	B	B
Marker982822	2	108.0205	H	H	B	H	H	B	B	B	B	B	B	H	B	H	H	H	H	B	H	H	H	B	H	H	H	B	H	B	B	B	B	B	B	H	B	H	B	B	B	B	H	H	B	B	B	B	B
Marker471601	2	108.0205	H	H	B	H	H	B	B	B	B	B	B	H	B	H	H	H	H	B	H	H	H	B	H	H	H	B	H	B	B	B	B	B	B	H	B	H	B	B	B	B	H	H	B	B	B	B	B
Marker3702569	2	108.0205	H	H	B	H	H	B	B	B	B	B	B	H	B	H	H	H	H	B	H	H	H	B	H	H	H	B	H	B	B	B	B	B	B	H	B	H	B	B	B	B	H	H	B	B	B	B	B
Marker1291915	2	108.0205	H	H	B	H	B	B	B	B	B	B	B	H	B	H	H	H	H	B	H	H	H	B	H	H	H	B	H	B	B	B	B	B	B	H	B	H	B	B	B	B	H	H	B	B	B	B	B
Marker1133899	2	108.0205	H	H	B	H	B	B	B	B	B	B	B	H	B	H	H	H	H	B	H	H	H	B	H	H	H	B	H	B	B	B	B	B	B	H	B	H	B	B	B	B	H	H	B	B	B	B	B
Marker3067160	2	108.7898	H	H	B	H	B	B	B	B	B	B	B	H	B	H	H	H	H	B	H	H	H	B	H	H	H	B	H	B	B	B	B	B	B	H	B	H	B	B	B	B	H	H	B	B	B	B	B
Marker1282915	2	109.5591	H	H	B	H	H	B	B	B	B	B	B	H	B	H	H	H	H	B	H	H	H	B	H	H	H	B	H	B	B	B	B	B	B	H	B	H	B	B	B	H	H	H	B	B	B	B	B
Marker3583878	2	109.5591	H	H	B	H	H	B	B	B	B	B	B	H	B	H	H	H	H	B	H	H	H	B	H	H	H	B	H	B	B	B	B	B	B	H	B	H	B	B	B	H	H	H	B	B	B	B	B
Marker2961440	2	109.5591	H	H	B	H	H	B	B	B	B	B	B	H	B	H	H	H	H	B	H	H	H	B	H	H	H	B	H	B	B	B	B	B	B	H	B	H	B	B	B	H	H	H	B	B	B	B	B
Marker3076717	2	109.5591	H	H	B	H	H	B	B	B	B	B	B	H	B	H	H	H	H	B	H	H	H	B	H	H	H	B	H	B	B	B	B	B	B	H	B	H	B	B	B	H	H	H	B	B	B	B	B
Marker3462666	2	109.5591	H	H	B	H	H	B	B	B	B	B	B	H	B	H	H	H	H	B	H	H	H	B	H	H	H	B	H	B	B	B	B	B	B	H	B	H	B	B	B	H	H	H	B	B	B	B	B
Marker3253281	2	109.5591	H	H	B	H	H	B	B	B	B	B	B	H	B	H	H	H	H	B	H	H	H	B	H	H	H	B	H	B	B	B	B	B	B	H	B	H	B	B	B	H	H	H	B	B	B	B	B
Marker1378447	2	109.5591	H	H	B	H	H	B	B	B	B	B	B	H	B	H	H	H	H	B	H	H	H	B	H	H	H	B	H	B	B	B	B	B	B	H	B	H	B	B	B	H	H	H	B	B	B	B	B
Marker1090455	2	109.5591	H	H	B	H	H	B	B	B	B	B	B	H	B	H	H	H	H	B	H	H	H	B	H	H	H	B	H	B	B	B	B	B	B	H	B	H	B	B	B	H	H	H	B	B	B	B	B
Marker2159295	2	109.5591	H	H	B	H	H	B	B	B	B	B	B	H	B	H	H	H	H	B	H	H	H	B	H	H	H	B	H	B	B	B	B	B	B	H	B	H	B	B	B	H	H	H	B	B	B	B	B
Marker2532616	2	110.3284	H	H	B	H	H	B	B	B	B	B	B	H	B	H	H	H	H	B	H	H	H	B	H	H	H	B	H	B	B	B	B	B	B	H	B	H	B	B	B	H	H	H	B	B	B	B	B
Marker1206501	2	110.3284	H	H	B	H	H	B	B	B	B	B	B	H	B	H	H	H	H	B	H	H	H	B	H	H	H	B	H	B	B	B	B	B	B	H	B	H	B	B	B	H	H	H	B	B	B	B	B
Marker48263	2	111.0977	H	H	B	H	H	B	B	B	B	B	B	H	B	H	H	H	H	B	H	H	H	B	H	H	H	B	H	B	B	B	B	B	B	H	B	H	B	B	B	H	H	H	B	B	B	B	B
Marker127527	2	111.0977	H	H	B	H	H	B	B	B	B	B	B	H	B	H	H	H	H	B	H	H	H	B	H	H	H	B	H	B	B	B	B	B	B	H	B	H	B	B	B	H	H	H	B	B	B	B	B
Marker1228835	2	111.867	H	H	B	H	H	B	B	B	B	B	B	H	B	H	H	H	H	B	H	H	H	B	H	H	H	B	H	B	B	B	B	B	B	H	B	H	B	B	B	H	H	H	B	B	B	B	B
Marker2819859	2	112.6363	H	H	B	H	H	B	B	B	B	B	B	H	B	H	H	H	H	B	H	H	H	B	H	H	H	B	H	B	B	B	B	B	B	H	B	H	B	B	B	H	H	H	B	B	B	B	B
Marker3795683	2	113.4056	H	H	B	H	H	B	B	B	B	B	B	H	B	H	H	H	H	B	H	H	H	B	H	H	H	B	H	B	B	B	B	B	B	H	B	H	B	B	B	H	H	H	B	B	B	B	B
Marker1663380	2	113.4056	H	H	B	H	H	B	B	B	B	B	B	H	B	H	H	H	H	B	H	H	H	B	H	H	H	B	H	B	B	B	B	B	B	H	B	H	B	B	B	H	H	H	B	B	B	B	B
Marker1199754	2	113.4056	H	H	B	H	H	B	B	B	B	B	B	H	B	H	H	H	H	B	H	H	H	B	H	H	H	B	H	B	B	B	B	B	B	H	B	H	B	B	B	B	H	H	B	B	B	B	B
Marker1952588	2	114.1749	H	H	B	H	H	B	B	B	B	B	B	H	B	H	H	H	H	B	H	H	H	B	H	H	H	B	H	B	B	B	B	B	B	H	B	H	B	B	B	B	H	H	B	B	B	B	B
Marker895597	2	114.9442	H	H	B	H	H	B	B	B	B	B	B	H	B	H	H	H	H	B	H	H	H	B	H	H	H	B	H	B	B	B	B	B	B	H	B	H	B	B	B	B	H	H	B	B	B	B	B
Marker1113155	2	114.9442	H	H	B	H	H	B	B	B	B	B	B	H	B	H	H	H	H	B	H	H	H	B	H	H	H	B	H	B	B	B	B	B	B	H	B	H	B	B	B	B	H	H	B	B	B	B	B
Marker598176	2	114.9442	H	H	B	H	H	B	B	B	B	B	B	H	B	H	H	H	H	B	H	H	H	B	H	H	H	B	H	B	B	B	B	B	B	H	B	H	B	B	B	B	H	H	B	B	B	B	B
Marker2626585	2	115.7135	H	H	B	H	H	B	B	B	B	B	B	H	B	H	H	H	H	B	H	H	H	B	H	H	H	B	H	B	B	B	B	B	B	H	B	H	B	B	B	B	H	H	B	B	B	B	B
Marker920176	2	115.7135	H	H	B	H	H	B	B	B	B	B	B	H	B	H	H	H	H	B	H	H	H	B	H	H	H	B	H	B	B	B	B	B	B	H	B	H	B	B	B	B	H	H	B	B	B	B	B
Marker1169000	2	115.7135	H	H	B	H	H	B	B	B	B	B	B	H	B	H	H	H	H	B	H	H	H	B	H	H	H	B	H	B	B	B	B	B	B	H	B	H	B	B	B	B	H	H	B	B	B	B	B
Marker746200	2	115.7135	H	H	B	H	H	B	B	B	B	B	B	H	B	H	H	H	H	B	H	H	H	B	H	H	H	B	H	B	B	B	B	B	B	H	B	H	B	B	B	B	H	H	B	B	B	B	B
Marker2907286	2	116.4828	H	H	B	H	H	B	B	B	B	B	B	H	B	H	H	H	H	B	H	H	H	B	H	H	H	B	H	B	B	B	B	B	B	H	B	H	B	B	B	B	H	H	B	B	B	B	B
Marker235913	2	119.5636	H	H	B	H	H	B	B	B	B	B	B	H	B	H	H	H	H	B	H	H	H	B	H	H	H	B	H	B	B	B	B	B	B	H	B	H	B	B	B	B	H	H	B	B	B	B	B
Marker3152524	2	120.3329	H	H	B	H	H	B	B	B	B	B	B	H	B	H	H	H	H	B	H	H	H	B	H	H	H	B	H	B	B	B	B	B	B	H	B	H	B	B	B	B	H	H	B	B	B	B	B
Marker2950673	2	120.3329	H	H	B	H	H	B	B	B	B	B	B	H	B	H	H	H	H	B	H	H	H	B	H	H	H	B	H	B	B	B	B	B	B	H	B	H	B	B	B	B	H	H	B	B	B	B	B
Marker239049	2	120.3329	H	H	B	H	H	B	B	B	B	B	B	H	B	H	H	H	H	B	H	H	H	B	H	H	H	B	H	B	B	B	B	B	B	H	B	H	B	B	B	B	H	H	B	B	B	B	B
Marker546582	2	121.1022	H	H	B	H	H	B	B	B	B	B	B	H	B	H	H	H	H	B	H	H	H	B	H	H	H	B	H	B	B	B	B	B	B	H	B	H	B	B	B	B	H	H	B	B	B	B	B
Marker3005502	2	121.8715	H	H	B	H	H	B	B	B	B	B	B	H	B	H	H	H	H	B	H	H	H	B	H	H	H	B	H	B	B	B	B	B	B	H	B	H	B	B	B	B	H	H	B	B	B	B	B
Marker790538	2	121.8715	H	H	B	H	H	B	B	B	B	B	B	H	B	H	H	H	H	B	H	H	H	B	H	H	H	B	H	B	B	B	B	B	B	H	B	H	B	B	B	B	H	H	B	B	B	B	B
Marker3361873	2	121.8715	H	H	B	H	H	B	B	B	B	B	B	H	B	H	H	H	H	B	H	H	H	B	H	H	H	B	H	B	B	B	B	B	B	H	B	H	B	B	B	B	H	H	B	B	B	B	B
Marker302709	2	121.8715	H	H	B	H	H	B	B	B	B	B	B	H	B	H	H	H	H	B	H	H	H	B	H	H	H	B	H	B	B	B	B	B	B	H	B	H	B	B	B	B	H	H	B	B	B	B	B
Marker2947779	2	122.6408	H	H	B	H	H	B	B	B	B	B	B	H	B	H	H	H	H	B	H	H	H	B	H	H	H	B	H	B	B	B	B	B	B	H	B	H	B	B	B	B	H	H	B	B	B	B	B
Marker3341050	2	122.6408	H	H	B	H	H	B	B	B	B	B	B	H	B	H	H	H	H	B	H	H	H	B	H	H	H	B	H	B	B	B	B	B	B	H	B	H	B	B	B	B	H	H	B	B	B	B	B
Marker359358	2	122.6408	H	H	B	H	H	B	B	B	B	B	B	H	B	H	H	H	H	B	H	H	H	B	H	H	H	B	H	B	B	B	B	B	B	H	B	H	B	B	B	B	H	H	B	B	B	B	B
Marker1589549	2	122.6408	H	H	B	H	H	B	B	B	B	B	B	H	B	H	H	H	H	B	H	H	H	B	H	H	H	B	H	B	B	B	B	B	B	H	B	H	B	B	B	B	H	H	B	B	B	B	B
Marker2579914	2	122.6408	H	H	B	H	H	B	B	B	B	B	B	H	B	H	H	H	H	B	H	H	H	B	H	H	H	B	H	B	B	B	B	B	B	H	B	H	B	B	B	B	H	H	B	B	B	B	B
Marker146065	2	122.6408	H	H	B	H	H	B	B	B	B	B	B	H	B	H	H	H	H	B	H	H	H	B	H	H	H	B	H	B	B	B	B	B	B	H	B	H	B	B	B	B	H	H	B	B	B	B	B
Marker2715880	2	123.4101	H	H	B	H	H	B	B	B	B	B	B	H	B	H	H	H	H	B	H	H	H	B	H	H	H	B	H	B	B	B	B	B	B	H	B	H	B	B	B	B	H	H	B	B	B	B	B
Marker171011	2	123.4101	H	H	B	H	H	B	B	B	B	B	B	H	B	H	H	H	H	B	H	H	H	B	H	H	H	B	H	B	B	B	B	B	B	H	B	H	B	B	B	B	H	H	B	B	B	B	B
Marker1535188	2	123.4101	H	H	B	H	H	B	B	B	B	B	B	H	B	H	H	H	H	B	H	H	H	B	H	H	H	B	H	B	B	B	B	B	B	H	B	H	B	B	B	B	H	H	B	B	B	B	B
Marker2359186	2	123.4101	H	H	B	H	H	B	B	B	B	B	B	H	B	H	H	H	H	B	H	H	H	B	H	H	H	B	H	B	B	B	B	B	B	H	B	H	B	B	B	B	H	H	B	B	B	B	B
Marker3432916	2	124.1794	H	H	B	H	H	B	B	B	B	B	B	H	B	H	H	H	H	B	H	H	H	B	H	H	H	B	H	B	B	B	B	B	B	H	B	H	B	B	B	B	H	H	B	B	B	B	B
Marker2620356	2	124.1794	H	H	B	H	H	B	B	B	B	B	B	H	B	H	H	H	H	B	H	H	H	B	H	H	H	B	H	B	B	B	B	B	B	H	B	H	B	B	B	B	H	H	B	B	B	B	B
Marker3678045	2	124.1794	H	H	B	H	H	B	B	B	B	B	B	H	B	H	H	H	H	B	H	H	H	B	H	H	H	B	H	B	B	B	B	B	B	H	B	H	B	B	B	B	H	H	B	B	B	B	B
Marker300296	2	124.1794	H	H	B	H	H	B	B	B	B	B	B	H	B	H	H	H	H	B	H	H	H	B	H	H	H	B	H	B	B	B	B	B	B	H	B	H	B	B	B	B	H	H	B	B	B	B	B
Marker2456279	2	124.1794	H	H	B	H	H	B	B	B	B	B	B	H	B	H	H	H	H	B	H	H	H	B	H	H	H	B	H	B	B	B	B	B	B	H	B	H	B	B	B	B	H	H	B	B	B	B	B
Marker3737897	2	124.1794	H	H	B	H	H	B	B	B	B	B	B	H	B	H	H	H	H	B	H	H	H	B	H	H	H	B	H	B	B	B	B	B	B	H	B	H	B	B	B	B	H	H	B	B	B	B	B
Marker2738151	2	124.9486	H	H	B	H	H	B	B	B	B	B	B	H	B	H	H	H	H	B	H	H	H	B	H	H	H	B	H	B	B	B	B	B	B	H	B	H	B	B	B	B	H	H	B	B	B	B	B
Marker70136	2	124.9486	H	H	B	H	H	B	B	B	B	B	B	H	B	H	H	H	H	B	H	H	H	B	H	H	H	B	H	B	B	B	B	B	B	H	B	H	B	B	B	B	H	H	B	B	B	B	B
Marker236510	2	127.258	H	H	B	H	H	B	B	B	B	B	B	H	B	H	H	H	H	B	H	H	H	B	H	H	H	B	H	B	B	B	B	B	B	H	B	H	B	B	B	B	H	H	B	B	B	B	B
Marker985525	2	127.258	H	H	B	H	H	B	B	B	B	B	B	H	B	H	H	H	H	B	H	H	H	B	H	H	H	B	H	B	B	B	B	B	B	H	B	H	B	B	B	B	H	H	B	B	B	B	B
Marker1923829	2	127.258	H	H	B	H	H	B	B	B	B	B	B	H	B	H	H	H	H	B	H	H	H	B	H	H	H	B	H	B	B	B	B	B	B	H	B	H	B	B	B	B	H	H	B	B	B	B	B
Marker2642756	2	128.0273	H	H	B	H	H	B	B	B	B	B	B	H	B	H	H	H	H	B	H	H	H	B	H	H	H	B	H	B	B	B	B	B	B	H	B	H	B	B	B	B	H	H	B	B	B	B	B
Marker2523686	2	128.0273	H	H	B	H	H	B	B	B	B	B	B	H	B	H	H	H	H	B	H	H	H	B	H	H	H	B	H	B	B	B	B	B	B	H	B	H	B	B	B	B	H	H	B	B	B	B	B
Marker2735278	2	128.0273	H	H	B	H	H	B	B	B	B	B	B	H	B	H	H	H	H	B	H	H	H	B	H	H	H	B	H	B	B	B	B	B	B	H	B	H	B	B	B	B	H	H	B	B	B	B	B
Marker3341816	2	128.0273	H	H	B	H	H	B	B	B	B	B	B	H	B	H	H	H	H	B	H	H	H	B	H	H	H	B	H	B	B	B	B	B	B	H	B	H	B	B	B	B	H	H	B	B	B	B	B
Marker3244173	2	128.0273	H	H	B	H	H	B	B	B	B	B	B	H	B	H	H	H	H	B	H	H	H	B	H	H	H	B	H	B	B	B	B	B	B	H	B	H	B	B	B	B	H	H	B	B	B	B	B
Marker1827612	2	128.0273	H	H	B	H	H	B	B	B	B	B	B	B	B	H	H	H	H	B	H	H	H	B	H	H	H	B	H	B	B	B	B	B	B	H	B	H	B	B	B	B	H	H	B	B	B	B	B
Marker3541450	2	128.0273	H	H	B	H	H	B	B	B	B	B	B	B	B	H	H	H	H	B	H	H	H	B	H	H	H	B	H	B	B	B	B	B	B	H	B	H	B	B	B	B	H	H	B	B	B	B	B
Marker1481700	2	128.0273	H	H	B	H	H	B	B	B	B	B	B	B	B	H	H	H	H	B	H	H	H	B	H	H	H	B	H	B	B	B	B	B	B	H	B	H	B	B	B	B	H	H	B	B	B	B	B
Marker2875083	2	128.0273	H	H	B	H	H	B	B	B	B	B	B	B	B	H	H	H	H	B	H	H	H	B	H	H	H	B	H	B	B	B	B	B	B	H	B	H	B	B	B	B	H	H	B	B	B	B	B
Marker427274	2	128.0273	H	H	B	H	H	B	B	B	B	B	B	H	B	H	H	H	H	B	H	H	H	B	H	H	H	B	H	B	B	B	B	B	B	H	B	H	B	B	B	B	H	H	B	B	B	B	B
Marker647007	2	128.0273	H	H	B	H	H	B	B	B	B	B	B	H	B	H	H	H	H	B	H	H	H	B	H	H	H	B	H	B	B	B	B	B	B	H	B	H	B	B	B	B	H	H	B	B	B	B	B
Marker2359212	2	128.0273	H	H	B	H	H	B	B	B	B	B	B	H	B	H	H	H	H	B	H	H	H	B	H	H	H	B	H	B	B	B	B	B	B	H	B	H	B	B	B	B	H	H	B	B	B	B	B
Marker822357	2	128.0273	H	H	B	H	H	B	B	B	B	B	B	H	B	H	H	H	H	B	H	H	H	B	H	H	H	B	H	B	B	B	B	B	B	H	B	H	B	B	B	B	H	H	B	B	B	B	B
Marker101926	2	128.0273	H	H	B	H	H	B	B	B	B	B	B	H	B	H	H	H	H	B	H	H	H	B	H	H	H	B	H	B	B	B	B	B	B	H	B	H	B	B	B	B	H	H	B	B	B	B	B
Marker2843	2	128.0273	H	H	B	H	H	B	B	B	B	B	B	H	B	H	H	H	H	B	H	H	H	B	H	H	H	B	H	B	B	B	B	B	B	H	B	H	B	B	B	B	H	H	B	B	B	B	B
Marker693154	2	128.0273	H	H	B	H	H	B	B	B	B	B	B	H	B	H	H	H	H	B	H	H	H	B	H	H	H	B	H	B	B	B	B	B	B	H	B	H	B	B	B	B	H	H	B	B	B	B	B
Marker10412	2	128.0273	H	H	B	H	H	B	B	B	B	B	B	H	B	H	H	H	H	B	H	H	H	B	H	H	H	B	H	B	B	B	B	B	B	H	B	H	B	B	B	B	H	H	B	B	B	B	B
Marker717224	2	128.8025	H	H	B	H	H	B	B	B	B	B	B	H	B	H	H	H	H	B	H	H	H	B	H	H	H	B	H	B	B	B	B	B	B	H	B	H	B	B	B	B	H	H	B	B	B	B	B
Marker23882	2	128.8025	H	H	B	H	H	B	B	B	B	B	B	H	B	H	H	H	H	B	H	H	H	B	H	H	H	B	H	B	B	B	B	B	B	H	B	H	B	B	B	B	H	H	B	B	B	B	B
Marker1529757	2	129.5718	H	H	B	H	H	B	B	B	B	B	B	H	B	H	H	H	H	B	H	H	H	B	H	H	H	B	H	B	B	B	B	B	B	H	B	H	B	B	B	B	H	H	B	B	B	B	B
Marker1192162	2	129.5718	H	H	B	H	H	B	B	B	B	B	B	H	B	H	H	H	H	B	H	H	H	B	H	H	H	B	H	B	B	B	B	B	B	H	B	H	B	B	B	B	H	H	B	B	B	B	B
Marker3089489	2	129.5718	H	H	B	H	H	B	B	B	B	B	B	H	B	H	H	H	H	B	H	H	H	B	H	H	H	B	H	B	B	B	B	B	B	H	B	H	B	B	B	B	H	H	B	B	B	B	B
Marker3126808	2	130.3471	H	H	B	H	H	B	B	B	B	B	B	H	B	H	H	H	H	B	H	H	H	B	H	H	H	B	H	B	B	B	B	B	B	H	B	H	B	B	B	B	H	H	B	B	B	B	B
Marker3359415	2	130.3471	H	H	B	H	H	B	B	B	B	B	B	H	B	H	H	H	H	B	H	H	H	B	H	H	H	B	H	B	B	B	B	B	B	H	B	H	B	B	B	B	H	H	B	B	B	B	B
Marker2785680	2	130.3471	H	H	B	H	H	B	B	B	B	B	B	H	B	H	H	H	H	B	H	H	H	B	H	H	H	B	H	B	B	B	B	B	B	H	B	H	B	B	B	B	H	H	B	B	B	B	B
Marker2588792	2	131.886	H	H	B	H	H	B	B	B	B	B	B	H	B	H	H	H	H	B	H	H	H	B	H	H	H	B	H	B	B	B	B	B	B	H	B	H	B	B	B	B	H	H	B	B	B	B	B
Marker14230	2	131.886	H	H	B	H	H	B	B	B	B	B	B	H	B	H	H	H	H	B	H	H	H	B	H	H	H	B	H	B	B	B	B	B	B	H	B	H	B	B	B	B	H	H	B	B	B	B	B
Marker643068	2	131.886	H	H	B	H	H	B	B	B	B	B	B	H	B	H	H	H	H	B	H	H	H	B	H	H	H	B	H	B	B	B	B	B	B	H	B	H	B	B	B	B	H	H	B	B	B	B	B
Marker3749858	2	132.6553	H	H	B	H	H	B	B	B	B	B	B	H	B	H	H	H	H	B	H	H	H	B	H	H	H	B	H	B	B	B	B	B	B	H	B	H	B	B	B	B	H	H	B	B	B	B	B
Marker914521	2	132.6553	H	H	B	H	H	B	B	B	B	B	B	H	B	H	H	H	H	B	H	H	H	B	H	H	H	B	H	B	B	B	B	B	B	H	B	H	B	B	B	B	H	H	B	B	B	B	B
Marker3769233	2	132.6553	H	H	B	H	H	B	B	B	B	B	B	H	B	H	H	H	H	B	H	H	H	B	H	H	H	B	H	B	B	B	B	B	B	H	B	H	B	B	B	B	H	H	B	B	B	B	B
Marker3681622	2	132.6553	H	H	B	H	H	B	B	B	B	B	B	H	B	H	H	H	H	B	H	H	H	B	H	H	H	B	H	B	B	B	B	B	B	H	B	H	B	B	B	B	H	H	B	B	B	B	B
Marker2841593	2	133.4246	H	H	B	H	H	B	B	B	B	B	B	H	B	H	H	H	H	B	H	H	H	B	H	H	H	B	H	B	B	B	B	B	B	H	B	H	B	B	B	B	H	H	B	B	B	B	B
Marker3587074	2	133.4246	H	H	B	H	H	B	B	B	B	B	B	H	B	H	H	H	H	B	H	H	H	B	H	H	H	B	H	B	B	B	B	B	B	H	B	H	B	B	B	B	H	H	B	B	B	B	B
Marker3069546	2	133.4246	H	H	B	H	H	B	B	B	B	B	B	H	B	H	H	H	H	B	H	H	H	B	H	H	H	B	H	B	B	B	B	B	B	H	B	H	B	B	B	B	H	H	B	B	B	B	B
Marker3054865	2	134.1939	H	H	B	H	H	B	B	B	B	B	B	H	B	H	H	H	H	B	H	H	H	B	H	H	H	B	H	B	B	B	B	B	B	H	B	H	B	B	B	B	H	H	B	B	B	B	B
Marker130701	2	134.1939	H	H	B	H	H	B	B	B	B	B	B	H	B	H	H	H	H	B	H	H	H	B	H	H	H	B	H	B	B	B	B	B	B	H	B	H	B	B	B	B	H	H	B	B	B	B	B
Marker711615	2	134.1939	H	H	B	H	H	B	B	B	B	B	B	H	B	H	H	H	H	B	H	H	H	B	H	H	H	B	H	B	B	B	B	B	B	H	B	H	B	B	B	B	H	H	B	B	B	B	B
Marker2449287	2	134.1939	H	H	B	H	H	B	B	B	B	B	B	H	B	H	H	H	H	B	H	H	H	B	H	H	H	B	H	B	B	B	B	B	B	H	B	H	B	B	B	B	H	H	B	B	B	B	B
Marker3730304	2	134.1939	H	H	B	H	H	B	B	B	B	B	B	H	B	H	H	H	H	B	H	H	H	B	H	H	H	B	H	B	B	B	B	B	B	H	B	H	B	B	B	B	H	H	B	B	B	B	B
Marker1144586	2	134.1939	H	H	B	H	H	B	B	B	B	B	B	H	B	H	B	H	H	B	H	H	H	B	H	H	H	B	H	B	B	B	B	B	B	H	B	H	B	B	B	B	H	H	B	B	B	B	B
Marker3627771	2	134.1939	H	H	B	H	H	B	B	B	B	B	B	H	B	H	B	H	H	B	H	H	H	B	H	H	H	B	H	B	B	B	B	B	B	H	B	H	B	B	B	B	H	H	B	B	B	B	B
Marker1574050	2	134.1939	H	H	B	H	H	B	B	B	B	B	B	H	B	H	B	H	H	B	H	H	H	B	H	H	H	B	H	B	B	B	B	B	B	H	B	H	B	B	B	B	H	H	B	B	B	B	B
Marker2866183	2	134.1939	H	H	B	H	H	B	B	B	B	B	B	H	B	H	B	H	H	B	H	H	H	B	H	H	H	B	H	B	B	B	B	B	B	H	B	H	B	B	B	B	H	H	B	B	B	B	B
Marker2503676	2	134.1939	H	H	B	H	H	B	B	B	B	B	B	H	B	H	B	H	H	B	H	H	H	B	H	H	H	B	H	B	B	B	B	B	B	B	B	H	B	B	B	B	H	H	B	B	B	B	B
Marker1643871	2	134.1939	H	H	B	H	H	B	B	B	B	B	B	H	B	H	B	H	H	B	H	H	H	B	H	H	H	B	H	B	B	B	B	B	B	B	B	H	B	B	B	B	H	H	B	B	B	B	B
Marker1057108	2	134.1939	H	H	B	H	H	B	B	B	B	B	B	H	B	H	B	H	H	B	H	H	H	B	H	H	H	B	H	B	B	B	B	B	B	B	B	H	B	B	B	B	H	H	B	B	B	B	B
Marker2489258	2	134.1939	H	H	B	H	H	B	B	B	B	B	B	H	B	H	H	H	H	B	H	H	H	B	H	H	H	B	H	B	B	B	B	B	B	B	B	H	B	B	B	B	H	H	B	B	B	B	B
Marker427780	2	134.9632	H	H	B	H	H	B	B	B	B	B	B	H	B	H	H	H	H	B	H	H	H	B	H	H	H	B	H	B	B	B	B	B	B	H	B	H	B	B	B	B	H	H	B	B	B	B	B
Marker94064	2	134.9632	H	H	B	H	H	B	B	B	B	B	B	H	B	H	H	H	H	B	H	H	H	B	H	H	H	B	H	B	B	B	B	B	B	H	B	H	B	B	B	B	H	H	B	B	B	B	B
Marker3028389	2	134.9632	H	H	B	H	H	B	B	B	B	B	B	H	B	H	H	H	H	B	H	H	H	B	H	H	H	B	H	B	B	B	B	B	B	H	B	H	B	B	B	B	H	H	B	B	B	B	B
Marker2772813	2	134.9632	H	H	B	H	H	B	B	B	B	B	B	H	B	H	H	H	H	B	H	H	H	B	H	H	H	B	H	B	B	B	B	B	B	H	B	H	B	B	B	B	H	H	B	B	B	B	B
Marker3163189	2	134.9632	H	H	B	H	H	B	B	B	B	B	B	H	B	H	H	H	H	B	H	H	H	B	H	H	H	B	H	B	B	B	B	B	B	H	B	H	B	B	B	B	H	H	B	B	B	B	B
Marker559216	2	136.514	H	H	B	H	H	B	B	B	B	B	B	H	B	H	H	H	H	B	H	H	H	B	H	H	H	B	H	B	B	B	B	B	B	H	B	H	B	B	B	B	H	H	B	B	B	B	B
Marker3730201	2	138.0649	H	H	B	H	H	B	B	B	B	B	B	H	B	H	H	H	H	B	H	H	H	B	H	H	H	B	H	B	B	B	B	B	B	H	B	H	B	B	B	B	H	H	B	B	B	B	B
Marker780123	2	138.0649	H	H	B	H	H	B	B	B	B	B	B	H	B	H	H	H	H	B	H	H	H	B	H	H	H	B	H	B	B	B	B	B	B	H	B	H	B	B	B	B	H	H	B	B	B	B	B
Marker778734	2	138.8342	H	H	B	H	H	B	B	B	B	B	B	H	B	H	H	H	H	B	H	H	H	B	H	H	H	B	H	B	B	B	B	B	B	H	B	H	B	B	B	B	H	H	B	B	B	B	B
Marker1672836	2	138.8342	H	H	B	H	H	B	B	B	B	B	B	H	B	H	H	H	H	B	H	H	H	B	H	H	H	B	H	B	B	B	B	B	B	H	B	H	B	B	B	B	H	H	B	B	B	B	B
Marker3086399	2	138.8342	H	H	B	H	H	B	B	B	B	B	B	H	B	H	H	H	H	B	H	H	H	B	H	H	H	B	H	B	B	B	B	B	B	H	B	H	B	B	B	B	H	H	B	B	B	B	B
Marker1418480	2	138.8342	H	H	B	H	H	B	B	B	B	B	B	H	B	H	H	H	H	B	H	H	H	B	H	H	H	B	H	B	B	B	B	B	B	H	B	H	B	B	B	B	H	H	B	B	B	B	B
Marker2546787	2	138.8342	H	H	B	H	H	B	B	B	B	B	B	H	B	H	H	H	H	B	H	H	H	B	H	H	H	B	H	B	B	B	B	B	B	H	B	H	B	B	B	B	H	H	B	B	B	B	B
Marker3605102	2	139.6035	H	H	B	H	H	B	B	B	B	B	B	H	B	H	H	H	H	B	H	H	H	B	H	H	H	B	H	B	B	B	B	B	B	H	B	H	B	B	B	B	H	H	B	B	B	B	B
Marker3631284	2	140.3728	H	H	B	H	H	B	B	B	B	B	B	H	B	H	H	H	H	B	H	H	H	B	H	H	H	B	H	B	B	B	B	B	B	H	B	H	B	B	B	B	H	H	B	B	B	B	B
Marker1372215	2	141.1421	H	H	B	H	H	B	B	B	B	B	B	H	B	H	H	H	H	B	H	H	H	B	H	H	H	B	H	B	B	B	B	B	B	H	B	H	B	B	B	B	H	H	B	B	B	B	B
Marker741777	2	141.1421	H	H	B	H	H	B	B	B	B	B	B	H	B	H	H	H	H	B	H	H	H	B	H	H	H	B	H	B	B	B	B	B	B	H	B	H	B	B	B	B	H	H	B	B	B	B	B
Marker3694914	2	141.1421	H	H	B	H	H	B	B	B	B	B	B	H	B	H	H	H	H	B	H	H	H	B	H	H	H	B	H	B	B	B	B	B	B	H	B	H	B	B	B	B	H	H	B	B	B	B	B
Marker3368517	2	141.9114	H	H	B	H	H	B	B	B	B	B	B	H	B	H	H	H	H	B	H	H	H	B	H	H	H	B	H	B	B	B	B	B	B	H	B	H	B	B	B	B	H	H	B	B	B	B	B
Marker494632	2	141.9114	H	H	B	H	H	B	B	B	B	B	B	H	B	H	H	H	H	B	H	H	H	B	H	H	H	B	H	B	B	B	B	B	B	H	B	H	B	B	B	B	H	H	B	B	B	B	B
Marker3173767	2	141.9114	H	H	B	H	H	B	B	B	B	B	B	H	B	H	H	H	H	B	H	H	H	B	H	H	H	B	H	B	B	B	B	B	B	H	B	H	B	B	B	B	H	H	B	B	B	B	B
Marker3293973	2	141.9114	H	H	B	H	H	B	B	B	B	B	B	H	B	H	H	H	H	B	H	H	H	B	H	H	H	B	H	B	B	B	B	B	B	H	B	B	B	B	B	B	H	H	B	B	B	B	B
Marker2959266	2	141.9114	H	H	B	H	H	B	B	B	B	B	B	H	B	H	H	H	H	B	H	H	H	B	H	H	H	B	H	B	B	B	B	B	B	H	B	B	B	B	B	B	H	H	B	B	B	B	B
Marker3062828	2	141.9114	H	H	B	H	H	B	B	B	B	B	B	H	B	H	H	H	H	B	H	H	H	B	H	H	H	B	H	B	B	B	B	B	B	H	B	B	B	B	B	B	H	H	B	B	B	B	B
Marker323456	2	141.9114	H	H	B	H	H	B	B	B	B	B	B	H	B	H	H	H	H	B	H	H	H	B	H	H	H	B	H	B	B	B	B	B	B	H	B	B	B	B	B	B	H	H	B	B	B	B	B
Marker1380525	2	143.4503	H	H	B	H	H	B	B	B	B	B	B	H	B	H	H	H	H	B	H	H	H	B	H	H	H	B	H	B	B	B	B	B	B	H	B	B	B	B	B	B	H	H	B	B	B	B	B
Marker1664733	2	143.4503	H	H	B	H	H	B	B	B	B	B	B	H	B	H	H	H	H	B	H	H	H	B	H	H	H	B	H	B	B	B	B	B	B	H	B	B	B	B	B	B	H	H	B	B	B	B	B
Marker2948524	2	143.4503	H	H	B	H	H	B	B	B	B	B	B	H	B	H	H	H	H	B	H	H	H	B	H	H	H	B	H	B	B	B	B	B	B	H	B	B	B	B	B	B	H	H	B	B	B	B	B
Marker2048122	2	143.4503	H	H	B	H	H	B	B	B	B	B	B	H	B	H	H	H	H	B	H	H	H	B	H	H	H	B	H	B	B	B	B	B	B	H	B	B	B	B	B	B	H	H	B	B	B	B	B
Marker941624	2	143.4503	H	H	B	H	H	B	B	B	B	B	B	H	B	H	H	H	H	B	H	H	H	B	H	H	H	B	H	B	B	B	B	B	B	H	B	B	B	B	B	B	H	H	B	B	B	B	B
Marker2996685	2	143.4503	H	H	B	H	H	B	B	B	B	B	B	H	B	H	H	B	H	B	H	H	H	B	H	H	H	B	H	B	B	B	B	B	B	H	B	H	B	B	B	B	H	H	B	B	B	B	B
Marker364435	2	144.9892	H	H	B	H	H	B	B	B	B	B	B	H	B	H	H	B	H	B	H	H	H	B	H	H	H	B	H	B	B	B	B	B	B	H	B	H	B	B	B	B	H	H	B	B	B	B	B
Marker2022549	2	144.9892	H	H	B	H	H	B	B	B	B	B	B	H	B	H	H	B	H	B	H	H	H	B	H	H	H	B	H	B	B	B	B	B	B	H	B	H	B	B	B	B	H	H	B	B	B	B	B
Marker801037	2	144.9892	H	H	B	H	H	B	B	B	B	B	B	H	B	H	H	B	H	B	H	H	H	B	H	H	H	B	H	B	B	B	B	B	B	H	B	H	B	B	B	B	H	H	B	B	B	B	B
Marker903055	2	144.9892	H	H	B	H	B	B	B	B	B	B	B	H	B	H	H	H	H	B	H	H	H	B	H	H	H	B	H	B	B	B	B	B	B	H	B	H	B	B	B	B	H	H	B	B	B	B	B
Marker3414563	2	144.9892	H	H	B	H	B	B	B	B	B	B	B	H	B	H	H	H	H	B	H	H	H	B	H	H	H	B	H	B	B	B	B	B	B	H	B	H	B	B	B	B	H	H	B	B	B	B	B
Marker917760	2	144.9892	H	H	B	H	B	B	B	B	B	B	B	H	B	H	H	H	H	B	H	H	H	B	H	H	H	B	H	B	B	B	B	B	B	H	B	H	B	B	B	B	H	H	B	B	B	B	B
Marker1386301	2	144.9892	H	H	B	H	H	B	B	B	B	B	B	H	B	H	H	H	H	B	H	H	H	B	H	H	H	B	H	B	B	B	B	B	B	H	B	H	B	B	B	B	H	H	B	B	B	B	B
Marker3715765	2	144.9892	H	H	B	H	H	B	B	B	B	B	B	H	B	H	H	H	H	B	H	H	H	B	H	H	H	B	H	B	B	B	B	B	B	H	B	H	B	B	B	B	H	H	B	B	B	B	B
Marker2334554	2	145.7585	H	H	B	H	H	B	B	B	B	B	B	H	B	H	H	H	H	B	H	H	H	B	H	H	H	B	H	B	B	B	B	B	B	H	B	H	B	B	B	B	H	H	B	B	B	B	B
Marker3429458	2	145.7585	H	H	B	H	H	B	B	B	B	B	B	H	B	H	H	H	H	B	H	H	H	B	H	H	H	B	H	B	B	B	B	B	B	H	B	H	B	B	B	B	H	H	B	B	B	B	B
Marker2173093	2	146.5278	H	H	B	H	H	B	B	B	B	B	B	H	B	H	H	H	H	B	H	H	H	B	H	H	H	B	H	B	B	B	B	B	B	H	B	H	B	B	B	B	B	H	B	B	B	B	B
Marker2700576	2	146.5278	H	H	B	H	H	B	B	B	B	B	B	H	B	H	H	H	H	B	H	H	H	B	H	H	H	B	H	B	B	B	B	B	B	H	B	H	B	B	B	B	B	H	B	B	B	B	B
Marker2642694	2	146.5278	H	H	B	H	H	B	B	B	B	B	B	H	B	H	H	H	H	B	H	H	H	B	H	H	H	B	H	B	B	B	B	B	B	H	B	H	B	B	B	B	H	H	B	B	B	B	B
Marker2546975	2	146.5278	H	H	B	H	H	B	B	B	B	B	B	H	B	H	H	H	H	B	H	H	H	B	H	H	H	B	H	B	B	B	B	B	B	H	B	H	B	B	B	B	H	H	B	B	B	B	B
Marker78539	2	146.5278	H	H	B	H	H	B	B	B	B	B	B	H	B	H	H	H	H	B	H	H	H	B	H	H	H	B	H	B	B	B	B	B	B	H	B	H	B	B	B	B	H	H	B	B	B	B	B
Marker852845	2	146.5278	H	H	B	H	H	B	B	B	B	B	B	H	B	H	H	H	H	B	H	H	H	B	H	H	H	B	H	B	B	B	B	B	B	H	B	H	B	B	B	B	H	H	B	B	B	B	B
Marker2216759	2	146.5278	H	H	B	H	H	B	B	B	B	B	B	H	B	H	H	H	H	B	H	H	H	B	H	H	H	B	H	B	B	B	B	B	B	H	B	H	B	B	B	B	H	H	B	B	B	B	B
Marker1565462	2	147.2971	H	H	B	H	H	B	B	B	B	B	B	H	B	H	H	H	H	B	H	H	H	B	H	H	H	B	H	B	B	B	B	B	B	H	B	H	B	B	B	B	H	H	B	B	B	B	B
Marker1594228	2	147.2971	H	H	B	H	H	B	B	B	B	B	B	H	B	H	H	H	H	B	H	H	H	B	H	H	H	B	H	B	B	B	B	B	B	H	B	H	B	B	B	B	B	H	B	B	B	B	B
Marker3594824	2	147.2971	H	H	B	H	H	B	B	B	B	B	B	H	B	H	H	H	H	B	H	H	H	B	H	H	H	B	H	B	B	B	B	B	B	H	B	H	B	B	B	B	B	H	B	B	B	B	B
Marker2244941	2	147.2971	H	H	B	H	H	B	B	B	B	B	B	H	B	H	H	H	H	B	H	H	H	B	H	H	H	B	H	B	B	B	B	B	B	H	B	H	B	B	B	B	B	H	B	B	B	B	B
Marker2221620	2	147.2971	H	H	B	H	H	B	B	B	B	B	B	H	B	H	H	H	H	B	H	H	H	B	H	H	H	B	H	B	B	B	B	B	B	H	B	H	B	B	B	B	B	H	B	B	B	B	B
Marker934406	2	147.2971	H	H	B	H	H	B	B	B	B	B	B	H	B	H	H	H	H	B	H	H	H	B	H	H	H	B	H	B	B	B	B	B	B	H	B	H	B	B	B	B	H	H	B	B	B	B	B
Marker3261489	2	147.2971	H	H	B	H	H	B	B	B	B	B	B	H	B	H	H	H	H	B	H	H	H	B	H	H	H	B	H	B	B	B	B	B	B	H	B	H	B	B	B	B	H	H	B	B	B	B	B
Marker747552	2	147.2971	H	H	B	H	H	B	B	B	B	B	B	H	B	H	H	H	H	B	H	H	H	B	H	H	H	B	H	B	B	B	B	B	B	H	B	H	B	B	B	B	H	H	B	B	B	B	B
Marker2101845	2	147.2971	H	H	B	H	H	B	B	B	B	B	B	H	B	H	H	H	H	B	H	H	H	B	H	H	H	B	H	B	B	B	B	B	B	H	B	H	B	B	B	B	H	H	B	B	B	B	B
Marker316274	2	147.2971	H	H	B	H	H	B	B	B	B	B	B	H	B	H	H	H	H	B	H	H	H	B	H	H	H	B	H	B	B	B	B	B	B	H	B	H	B	B	B	B	H	H	B	B	B	B	B
Marker2994284	2	147.2971	H	H	B	H	H	B	B	B	B	B	B	H	B	H	H	H	H	B	H	H	H	B	H	H	H	B	H	B	B	B	B	B	B	H	B	H	B	B	B	B	H	H	B	B	B	B	B
Marker2262743	2	147.2971	H	H	B	H	H	B	B	B	B	B	B	H	B	H	H	H	H	B	H	H	H	B	H	H	H	B	H	B	B	B	B	B	B	H	B	H	B	B	B	B	H	H	B	B	B	B	B
Marker1184586	2	147.2971	H	H	B	H	H	B	B	B	B	B	B	H	B	H	H	H	H	B	H	H	H	B	H	H	H	B	H	B	B	B	B	B	B	H	B	H	B	B	B	B	H	H	B	B	B	B	B
Marker1740444	2	147.2971	H	H	B	H	H	B	B	B	B	B	B	H	B	H	H	H	H	B	H	H	H	B	H	H	H	B	H	B	B	B	B	B	B	H	B	H	B	B	B	B	H	H	B	B	B	B	B
Marker1151812	2	147.2971	H	H	B	H	H	B	B	B	B	B	B	H	B	H	H	H	H	B	H	H	H	B	H	H	H	B	H	B	B	B	B	B	B	H	B	H	B	B	B	B	H	H	B	B	B	B	B
Marker3126696	2	147.2971	H	H	B	H	H	B	B	B	B	B	B	H	B	H	H	H	H	B	H	H	H	B	H	H	H	B	H	B	B	B	B	B	B	H	B	H	B	B	B	B	H	H	B	B	B	B	B
Marker2779377	2	147.2971	H	H	B	H	H	B	B	B	B	B	B	H	B	H	H	H	H	B	H	H	H	B	H	H	H	B	H	B	B	B	B	B	B	H	B	H	B	B	B	B	H	H	B	B	B	B	B
Marker1347588	2	147.2971	H	H	B	H	H	B	B	B	B	B	B	H	B	H	H	H	H	B	H	H	H	B	H	H	H	B	H	B	B	B	B	B	B	H	B	H	B	B	B	B	H	H	B	B	B	B	B
Marker1530295	2	147.2971	H	H	B	H	H	B	B	B	B	B	B	H	B	H	H	H	H	B	H	H	H	B	H	H	H	B	H	B	B	B	B	B	B	H	B	H	B	B	B	B	H	H	B	B	B	B	B
Marker2421992	2	147.2971	H	H	B	H	H	B	B	B	B	B	B	H	B	H	H	H	H	B	H	H	H	B	H	H	H	B	H	B	B	B	B	B	B	H	B	H	B	B	B	B	H	H	B	B	B	B	B
Marker1924547	2	147.2971	H	H	B	H	H	B	B	B	B	B	B	H	B	H	H	H	H	B	H	H	H	B	H	H	H	B	H	B	B	B	B	B	B	H	B	H	B	B	B	B	H	H	B	B	B	B	B
Marker2755911	2	147.2971	H	H	B	H	H	B	B	B	B	B	B	H	B	H	H	H	H	B	H	H	H	B	H	H	H	B	H	B	B	B	B	B	B	H	B	H	B	B	B	B	H	H	B	B	B	B	B
Marker2755820	2	147.2971	H	H	B	H	H	B	B	B	B	B	B	H	B	H	H	H	H	B	H	H	H	B	H	H	H	B	H	B	B	B	B	B	B	H	B	H	B	B	B	B	H	H	B	B	B	B	B
Marker3695429	2	147.2971	H	H	B	H	H	B	B	B	B	B	B	H	B	H	H	H	H	B	H	H	H	B	H	H	H	B	H	B	B	B	B	B	B	H	B	H	B	B	B	B	H	H	B	B	B	B	B
Marker1144605	2	147.2971	H	H	B	H	H	B	B	B	B	B	B	H	B	H	H	H	H	B	H	H	H	B	H	H	H	B	H	B	B	B	B	B	B	H	B	H	B	B	B	B	H	H	B	B	B	B	B
Marker3631396	2	147.2971	H	H	B	H	H	B	B	B	B	B	B	H	B	H	H	H	H	B	H	H	H	B	H	H	H	B	H	B	B	B	B	B	B	H	B	H	B	B	B	B	H	H	B	B	B	B	B
Marker2656185	2	147.2971	H	H	B	H	H	B	B	B	B	B	B	H	B	H	H	H	H	B	H	H	H	B	H	H	H	B	H	B	B	B	B	B	B	H	B	H	B	B	B	B	H	H	B	B	B	B	B
Marker106578	2	148.0664	H	H	B	H	H	B	B	B	B	B	B	H	B	H	H	H	H	B	H	H	H	B	H	H	H	B	H	B	B	B	B	B	B	H	B	H	B	B	B	B	H	H	B	B	B	B	B
Marker2014032	2	149.6053	H	H	B	H	H	B	B	B	B	B	B	H	B	H	H	H	H	B	H	H	H	B	H	H	H	B	H	B	B	B	B	B	B	H	B	H	B	B	B	B	H	H	B	B	B	B	B
Marker2492186	2	149.6053	H	H	B	H	H	B	B	B	B	B	B	H	B	H	H	H	H	B	H	H	H	B	H	H	H	B	H	B	B	B	B	B	B	H	B	H	B	B	B	B	H	H	B	B	B	B	B
Marker665392	2	150.3746	H	H	B	H	H	B	B	B	B	B	B	H	B	H	H	H	H	B	H	H	H	B	H	H	H	B	H	B	B	B	B	B	B	H	B	H	B	B	B	B	H	H	B	B	B	B	B
Marker494654	2	151.1439	H	H	B	H	H	B	B	B	B	B	B	H	B	H	H	H	H	B	H	H	H	B	H	H	H	B	H	B	B	B	B	B	B	H	B	H	B	B	B	B	H	H	B	B	B	B	B
Marker2946480	2	151.1439	H	H	B	H	H	B	B	B	B	B	B	H	B	H	H	H	H	B	H	H	H	B	H	H	H	B	H	B	B	B	B	B	B	H	B	H	B	B	B	B	H	H	B	B	B	B	B
Marker2875059	2	151.1439	H	H	B	H	H	B	B	B	B	B	B	H	B	H	H	H	H	B	H	H	H	B	H	H	H	B	H	B	B	B	B	B	B	H	B	H	B	B	B	B	H	H	B	B	B	B	B
Marker3600065	2	152.6828	H	H	B	H	H	B	B	B	B	B	B	H	B	H	H	H	H	B	H	H	H	B	H	H	H	B	H	B	B	B	B	B	B	H	B	H	B	B	B	B	H	H	B	B	B	B	B
Marker2757534	2	152.6828	H	H	B	H	H	B	B	B	B	B	B	H	B	H	H	H	H	B	H	H	H	B	H	H	H	B	H	B	B	B	B	B	B	H	B	H	B	B	B	B	H	H	B	B	B	B	B
Marker1962211	2	152.6828	H	H	B	H	H	B	B	B	B	B	B	H	B	H	H	H	H	B	H	H	H	B	H	H	H	B	H	B	B	B	B	B	B	H	B	H	B	B	B	B	H	H	B	B	B	B	B
Marker2321008	2	152.6828	H	H	B	H	H	B	B	B	B	B	B	H	B	H	H	H	H	B	H	H	H	B	H	H	H	B	B	B	B	B	B	B	B	H	B	H	B	B	B	B	H	H	B	B	B	B	B
Marker3619787	2	154.2218	H	H	B	H	H	B	B	B	B	B	B	H	B	H	H	H	H	B	H	H	H	B	H	H	H	B	B	B	B	B	B	B	B	H	B	H	B	B	B	B	H	H	B	B	B	B	B
Marker1653150	2	154.2218	H	H	B	H	H	B	B	B	B	B	B	H	B	H	H	H	H	B	H	H	H	B	H	H	H	B	B	B	B	B	B	B	B	H	B	H	B	B	B	B	H	H	B	B	B	B	B
Marker2361216	2	154.2218	H	H	B	H	H	B	B	B	B	B	B	H	B	H	H	H	H	B	H	H	H	B	H	H	H	B	B	B	B	B	B	B	B	H	B	H	B	B	B	B	H	H	B	B	B	B	B
Marker3587307	2	156.5311	H	H	B	H	H	B	B	B	B	B	B	H	B	H	H	H	H	B	H	H	H	B	H	H	H	B	B	B	B	B	B	B	B	H	B	H	B	B	B	B	H	H	B	B	B	B	B
Marker2577093	2	156.5311	H	H	B	H	H	B	B	B	B	B	B	H	B	H	H	H	H	B	H	H	H	B	H	H	H	B	B	B	B	B	B	B	B	H	B	H	B	B	B	B	B	H	B	B	B	B	B
Marker2945718	2	157.3004	H	H	B	H	H	B	B	B	B	B	B	H	B	H	H	H	H	B	H	H	H	B	H	H	H	B	B	B	B	B	B	B	B	H	B	H	B	B	B	B	*	H	B	B	B	B	B
Marker3712043	2	157.3004	H	H	B	H	H	B	B	B	B	B	B	H	B	H	H	H	H	B	H	H	H	B	H	H	H	B	B	B	B	B	B	B	B	H	B	H	B	B	B	B	B	H	B	B	B	B	B
Marker2685243	2	158.0697	H	H	B	H	H	B	B	B	B	B	B	H	B	H	H	H	H	B	H	H	H	B	H	H	H	B	B	B	B	B	B	B	B	H	B	H	B	B	B	B	B	H	B	B	B	B	B
Marker2938368	2	158.0697	H	H	B	H	H	B	B	B	B	B	B	H	B	H	H	H	H	B	H	H	H	B	H	H	H	B	B	B	B	B	B	B	B	H	B	H	B	B	B	B	B	H	B	B	B	B	B
Marker2048475	2	158.839	H	H	B	H	H	B	B	B	B	B	B	H	B	H	H	H	H	B	H	H	H	B	H	H	H	B	H	B	B	B	B	B	B	H	B	H	B	B	B	B	H	H	B	B	B	B	B
Marker3717316	2	158.839	H	H	B	H	H	B	B	B	B	B	B	H	B	H	H	H	H	B	H	H	H	B	H	H	H	B	H	B	B	B	B	B	B	H	B	H	B	B	B	B	H	H	B	B	B	B	B
Marker394826	2	158.839	H	H	B	H	H	B	B	B	B	B	B	H	B	H	H	H	H	B	H	H	H	B	H	H	H	B	H	B	B	B	B	B	B	H	B	H	B	B	B	B	H	H	B	B	B	B	B
Marker3005549	2	158.839	H	H	B	H	H	B	B	B	B	B	B	H	B	H	H	H	H	B	H	H	H	B	H	H	H	B	H	B	B	B	B	B	B	H	B	H	B	B	B	B	H	H	B	B	B	B	B
Marker2573282	2	159.6142	H	H	B	H	H	B	B	B	B	B	B	H	B	H	H	H	H	B	H	H	H	B	H	H	H	B	H	B	B	B	B	B	B	H	B	H	B	B	B	B	H	H	B	B	B	B	B
Marker2075879	2	159.6142	H	H	B	H	H	B	B	B	B	B	B	H	B	H	H	H	H	B	H	H	H	B	H	H	H	B	H	B	B	B	B	B	B	H	B	H	B	B	B	B	H	H	B	B	B	B	B
Marker21656	2	160.3895	H	H	B	H	H	B	B	B	B	B	B	H	B	H	H	H	H	B	H	H	H	B	H	H	H	B	H	B	B	B	B	B	B	H	B	H	B	B	B	B	H	H	B	B	B	B	B
Marker889602	2	161.1708	H	H	B	H	H	B	B	B	B	B	B	H	B	H	H	H	H	B	H	H	H	B	H	H	H	B	H	B	B	B	B	B	B	H	B	H	B	B	B	B	H	H	B	B	B	B	B
Marker1361323	2	161.1708	H	H	B	H	H	B	B	B	B	B	B	H	B	H	H	H	H	B	H	H	H	B	H	H	H	B	H	B	B	B	B	B	B	H	B	H	B	B	B	B	H	H	B	B	B	B	B
Marker895529	2	161.1708	H	H	B	H	H	B	B	B	B	B	B	H	B	H	H	H	H	B	H	H	H	B	H	H	H	B	H	B	B	B	B	B	B	H	B	H	B	B	B	B	H	H	B	B	B	B	B
Marker3062786	2	162.7097	H	H	B	H	H	B	B	B	B	B	B	H	B	H	H	H	H	B	H	H	H	B	H	H	H	B	H	B	B	B	B	B	B	H	B	H	B	B	B	B	H	H	B	B	B	B	B
Marker1684357	2	162.7097	H	H	B	H	H	B	B	B	B	B	B	H	B	H	H	H	H	B	H	H	H	B	H	H	H	B	H	B	B	B	B	B	B	H	B	H	B	B	B	B	H	H	B	B	B	B	B
Marker1972983	2	162.7097	H	H	B	H	H	B	B	B	B	B	B	H	B	H	H	H	H	B	H	H	H	B	H	H	H	B	H	B	B	B	B	B	B	H	B	H	B	B	B	B	H	H	B	B	B	B	B
Marker40487	2	162.7097	H	H	B	H	H	B	B	B	B	B	B	H	B	H	H	H	H	B	H	H	H	B	H	H	H	B	H	B	B	B	B	B	B	H	B	H	B	B	B	B	H	H	B	B	B	B	B
Marker1923799	2	163.485	H	H	B	H	H	B	B	B	B	B	B	H	B	H	H	H	H	B	H	H	H	B	H	H	H	B	H	B	B	B	B	B	B	H	B	H	B	B	B	B	H	H	B	B	B	B	B
Marker353168	2	163.485	H	H	B	H	H	B	B	B	B	B	B	H	B	H	H	H	H	B	H	H	H	B	H	H	H	B	H	B	B	B	B	B	B	H	B	H	B	B	B	B	H	H	B	B	B	B	B
Marker3528290	2	163.485	H	H	B	H	H	B	B	B	B	B	B	H	B	H	H	H	H	B	H	H	H	B	H	H	H	B	H	B	B	B	B	B	B	H	B	H	B	B	B	B	H	H	B	B	B	B	B
Marker1848302	2	163.485	H	H	B	H	H	B	B	B	B	B	B	H	B	H	H	H	H	B	H	H	H	B	H	H	H	B	H	B	B	B	B	B	B	H	B	H	B	B	B	B	H	H	B	B	B	B	B
Marker967904	2	165.0239	H	H	B	H	H	B	B	B	B	B	B	H	B	H	H	H	H	B	H	H	H	B	H	H	H	B	H	B	B	B	B	B	B	H	B	H	B	B	B	B	H	H	B	B	B	B	B
Marker1899691	2	165.0239	H	H	B	H	H	B	B	B	B	B	B	H	B	H	H	H	H	B	H	H	H	B	H	H	H	B	H	B	B	B	B	B	B	H	B	H	B	B	B	B	H	H	B	B	B	B	B
Marker3677992	2	165.0239	H	H	B	H	H	B	B	B	B	B	B	H	B	H	H	H	H	B	H	H	H	B	H	H	H	B	H	B	B	B	B	B	B	H	B	H	B	B	B	B	H	H	B	B	B	B	B
Marker2684585	2	165.0239	H	H	B	H	H	B	B	B	B	B	B	H	B	H	H	H	H	B	H	H	H	B	H	H	H	B	H	B	B	B	B	B	B	H	B	H	B	B	B	B	H	H	B	B	B	B	B
Marker557817	2	165.0239	H	H	B	H	H	B	B	B	B	B	B	H	B	H	H	H	H	B	H	H	H	B	H	H	H	B	H	B	B	B	B	B	B	H	B	H	B	B	B	B	H	H	B	B	B	B	B
Marker3498555	2	167.3333	H	H	B	H	H	B	B	B	B	B	B	H	B	H	H	H	H	B	H	H	H	B	H	H	H	B	H	B	B	B	B	B	B	H	B	H	B	B	B	B	H	H	B	B	B	B	B
Marker1375884	2	168.8722	H	H	B	H	H	B	B	B	B	B	B	H	B	H	H	H	H	B	H	H	H	B	H	H	H	B	H	B	B	B	B	B	B	H	B	H	B	B	B	B	H	H	B	B	B	B	B
Marker1486753	2	169.6415	H	H	B	H	H	B	B	B	B	B	B	H	B	H	H	H	H	B	H	H	H	B	H	H	H	B	H	B	B	B	B	B	B	H	B	H	B	B	B	B	H	H	B	B	B	B	B
Marker2215697	2	170.4108	H	H	B	H	H	B	B	B	B	B	B	H	B	H	H	H	H	B	H	H	H	B	H	H	H	B	H	B	B	B	B	B	B	H	B	H	B	B	B	B	H	H	B	B	B	B	B
Marker1636226	2	171.9497	H	H	B	H	H	B	B	B	B	B	B	H	B	H	H	H	H	B	H	H	H	B	H	H	H	B	H	B	B	B	B	B	B	H	B	H	B	B	B	B	H	H	B	B	B	B	B
Marker2770	2	175.0305	H	H	B	H	H	B	B	B	B	B	B	H	B	H	H	H	H	B	H	H	H	B	H	H	H	B	H	B	B	B	B	B	B	H	B	H	B	B	B	B	H	H	B	B	B	B	B
Marker1291783	2	175.0305	H	H	B	H	H	B	B	B	B	B	B	H	B	H	H	H	H	B	H	H	H	B	H	H	H	B	H	B	B	B	B	B	B	H	B	H	B	B	B	B	H	H	B	B	B	B	B
Marker1913586	2	178.1113	H	H	B	H	H	B	B	B	B	B	B	H	B	H	H	H	H	B	H	H	H	B	H	H	H	B	H	B	B	B	B	B	B	H	B	H	B	B	B	B	H	H	B	B	B	B	B
Marker1509235	2	179.6503	H	H	B	H	H	B	B	B	B	B	B	H	B	H	H	H	H	B	H	H	H	B	H	H	H	B	H	B	B	B	B	B	B	H	B	H	B	B	B	B	H	H	B	B	B	B	B
Marker3240516	2	179.6503	H	H	B	H	H	B	B	B	B	B	B	H	B	H	H	H	H	B	H	H	H	B	H	H	H	B	H	B	B	B	B	B	B	H	B	H	B	B	B	B	H	H	B	B	B	B	B
Marker3629121	2	180.4316	H	H	B	H	H	B	B	B	B	B	B	H	B	H	H	H	H	B	H	H	H	B	H	H	H	B	H	B	B	B	B	B	B	H	B	H	B	B	B	B	H	H	B	B	B	B	B
Marker2712200	2	182.7409	H	H	B	H	H	B	B	B	B	B	B	H	B	H	H	H	H	B	H	H	H	B	H	H	H	B	H	B	B	B	B	B	B	H	B	H	B	B	B	B	H	H	B	B	B	B	B
Marker973947	2	184.2798	H	H	B	H	H	B	B	B	B	B	B	H	B	H	H	H	H	B	H	H	H	B	H	H	H	B	H	B	B	B	B	B	B	H	B	H	B	B	B	B	H	H	B	B	B	B	B
Marker2017784	2	184.2798	H	H	B	H	H	B	B	B	B	B	B	H	B	H	H	H	H	B	H	H	H	B	H	H	H	B	H	B	B	B	B	B	B	H	B	H	B	B	B	B	H	H	B	B	B	B	B
Marker1062626	2	184.2798	H	H	B	H	H	B	B	B	B	B	B	H	B	H	H	H	H	B	H	H	H	B	H	H	H	B	H	B	B	B	B	B	B	H	B	H	B	B	B	B	H	H	B	B	B	B	B
Marker2190157	2	184.2798	H	H	B	H	H	B	B	B	B	B	B	H	B	H	H	H	H	B	H	H	H	B	H	H	H	B	H	B	B	B	B	B	B	H	B	H	B	B	B	B	H	H	B	B	B	B	B
Marker127073	2	184.2798	H	H	B	H	H	B	B	B	B	B	B	H	B	H	H	H	H	B	H	H	H	B	H	H	H	B	H	B	B	B	B	B	B	H	B	H	B	B	B	B	H	H	B	B	B	B	B
Marker2700185	2	185.0491	H	H	B	H	H	B	B	B	B	B	B	H	B	H	H	H	H	B	H	H	H	B	H	H	H	B	H	B	B	B	B	B	B	H	B	H	B	B	B	B	H	H	B	B	B	B	B
Marker32758	2	185.8184	H	H	B	H	H	B	B	B	B	B	B	H	B	H	H	H	H	B	H	H	H	B	H	H	H	B	H	B	B	B	B	B	B	H	B	H	B	B	B	B	H	H	B	B	B	B	B
Marker1076661	2	185.8184	H	H	B	H	H	B	B	B	B	B	B	H	B	H	H	H	H	B	H	H	H	B	H	H	H	B	H	B	B	B	B	B	B	H	B	H	B	B	B	B	H	H	B	B	B	B	B
Marker431768	2	185.8184	H	H	B	H	H	B	B	B	B	B	B	H	B	H	H	H	H	B	H	H	H	B	H	H	H	B	H	B	B	B	B	B	B	H	B	H	B	B	B	B	H	H	B	B	B	B	B
Marker431751	2	185.8184	H	H	B	H	H	B	B	B	B	B	B	H	B	H	H	H	H	B	H	H	H	B	H	H	H	B	H	B	B	B	B	B	B	H	B	H	B	B	B	B	H	H	B	B	B	B	B
Marker431766	2	185.8184	H	H	B	H	H	B	B	B	B	B	B	H	B	H	H	H	H	B	H	H	H	B	H	H	H	B	H	B	B	B	B	B	B	H	B	H	B	B	B	B	H	H	B	B	B	B	B
Marker138121	2	186.5937	H	H	B	H	H	B	B	B	B	B	B	H	B	H	H	H	H	B	H	H	H	B	H	H	H	B	H	B	B	B	B	B	B	H	B	H	B	B	B	B	H	H	B	B	B	B	B
Marker3066562	2	186.5937	H	H	B	H	H	B	B	B	B	B	B	H	B	H	H	H	H	B	H	H	H	B	H	H	H	B	H	B	B	B	B	B	B	H	B	H	B	B	B	B	H	H	B	B	B	B	B
Marker1018643	2	186.5937	H	H	B	H	H	B	B	B	B	B	B	H	B	H	H	H	H	B	H	H	H	B	H	H	H	B	H	B	B	B	B	B	B	H	B	H	B	B	B	B	H	H	B	B	B	B	B
Marker1737783	2	187.363	H	H	B	H	H	B	B	B	B	B	B	H	B	H	H	H	H	B	H	H	H	B	H	H	H	B	H	B	B	B	B	B	B	H	B	H	B	B	B	B	H	H	B	B	B	B	B
Marker2368746	2	187.363	H	H	B	H	H	B	B	B	B	B	B	H	B	H	H	H	H	B	H	H	H	B	H	H	H	B	H	B	B	B	B	B	B	H	B	H	B	B	B	B	H	H	B	B	B	B	B
Marker1880918	2	188.1443	H	H	B	H	H	B	B	B	B	B	B	H	B	H	H	H	H	B	H	H	H	B	H	H	H	B	H	B	B	B	B	B	B	H	B	H	B	B	B	B	H	H	B	B	B	B	B
Marker2041461	2	188.9195	H	H	B	H	H	B	B	B	B	B	B	H	B	H	H	H	H	B	H	H	H	B	H	H	B	B	H	B	B	B	B	B	B	H	B	H	B	B	B	B	H	H	B	B	B	B	B
Marker1111620	2	188.9195	H	H	B	H	H	B	B	B	H	B	B	H	B	H	H	H	H	B	H	H	H	B	B	H	B	B	H	B	B	B	B	B	B	H	B	H	B	B	B	B	H	H	B	B	B	B	B
Marker3066628	2	188.9195	H	H	B	H	H	B	B	B	H	B	B	H	B	H	H	H	H	B	H	H	H	B	B	H	B	B	H	B	B	B	B	B	B	H	B	H	B	B	B	B	H	H	B	B	B	B	B
Marker127269	2	189.7008	H	H	B	H	H	B	B	B	B	B	B	H	B	H	H	H	H	B	H	H	H	B	B	H	B	B	H	B	B	B	B	B	B	H	B	H	B	B	B	B	H	H	B	B	B	B	B
Marker3681018	2	190.4821	H	H	B	H	H	B	B	B	B	B	B	H	B	H	H	H	H	B	H	H	H	B	B	H	*	B	H	B	B	B	B	B	B	H	B	H	B	B	B	B	H	H	B	B	B	B	B
Marker1894147	2	192.8094	H	H	B	H	H	B	B	B	H	B	B	H	B	H	H	H	H	B	H	H	H	B	B	H	*	B	H	B	B	B	B	B	B	H	B	H	B	B	B	B	H	H	B	B	B	B	B
Marker1880850	2	192.8094	H	H	B	H	H	B	B	B	H	B	B	H	B	H	H	H	H	B	H	H	H	B	B	H	H	B	H	B	B	B	B	B	B	H	B	H	B	B	B	B	H	H	B	B	B	B	B
Marker1344692	2	192.8094	H	H	B	H	H	B	B	B	B	B	B	H	B	H	H	H	H	B	H	H	H	B	H	H	H	B	H	B	B	B	B	B	B	H	B	H	B	B	B	B	H	H	B	B	B	B	B
Marker3101098	2	193.5847	H	H	B	H	H	B	B	B	B	B	B	H	B	H	H	H	H	B	H	H	H	B	H	H	H	B	H	B	B	B	B	B	B	H	B	H	B	B	B	B	H	H	B	B	B	B	B
Marker1599472	2	193.5847	H	H	B	H	H	B	B	B	B	B	B	H	B	H	H	H	H	B	H	H	H	B	H	H	H	B	H	B	B	B	B	B	B	H	B	H	B	B	B	B	H	H	B	B	B	B	B
Marker2158611	2	193.5847	H	H	B	H	H	B	B	B	B	B	B	H	B	H	H	H	H	B	H	H	H	B	H	H	H	B	H	B	B	B	B	B	B	H	B	H	B	B	B	B	H	H	B	B	B	B	B
Marker426022	2	193.5847	H	H	B	H	H	B	B	B	B	B	B	H	B	H	H	H	H	B	H	H	H	B	H	H	H	B	H	B	B	B	B	B	B	H	B	H	B	B	B	B	H	H	B	B	B	B	B
Marker127288	2	193.5847	H	H	B	H	H	B	B	B	B	B	B	H	B	H	H	H	H	B	H	H	H	B	H	H	H	B	H	B	B	B	B	B	B	H	B	H	B	B	B	B	H	H	B	B	B	B	B
Marker3397534	2	193.5847	H	H	B	H	H	B	B	B	B	B	B	H	B	H	H	H	H	B	H	B	H	B	H	H	H	B	H	B	B	B	B	B	B	H	B	H	B	B	B	B	H	H	B	B	B	B	B
Marker2124860	2	193.5847	H	H	B	H	H	B	B	B	B	B	B	H	B	H	H	H	H	B	H	B	H	B	H	H	H	B	H	B	B	B	B	B	B	H	B	H	B	B	B	B	H	H	B	B	B	B	B
Marker2041111	2	193.5847	H	H	B	H	H	B	B	B	B	B	B	H	B	H	H	H	H	B	H	B	H	B	H	H	H	B	H	B	B	B	B	B	B	H	B	H	B	B	B	B	H	H	B	B	B	B	B
Marker206848	2	193.5847	H	H	B	H	H	B	B	B	B	B	B	H	B	H	H	H	H	B	H	B	H	B	H	H	H	B	H	B	B	B	B	B	B	H	B	H	B	B	B	B	H	H	B	B	B	B	B
Marker33331	2	195.1355	H	H	B	H	H	B	B	B	B	B	B	H	B	H	H	H	H	B	H	H	H	B	H	H	H	B	H	B	B	B	B	B	B	H	B	H	B	B	B	B	H	H	B	B	B	B	B
Marker3345399	2	195.1355	H	H	B	H	H	B	B	B	B	B	B	H	B	H	H	H	H	B	H	H	H	B	H	H	H	B	H	B	B	B	B	B	B	H	B	H	B	B	B	B	H	H	B	B	B	B	B
Marker396647	2	195.9048	H	H	B	H	H	B	B	B	B	B	B	H	B	H	H	H	H	B	H	H	H	B	H	H	H	B	H	B	B	B	B	B	B	H	B	H	B	B	B	B	H	H	B	B	B	B	B
Marker1517290	2	195.9048	H	H	B	H	H	B	B	B	B	B	B	H	B	H	H	H	H	B	H	H	H	B	H	H	H	B	H	B	B	B	B	B	B	H	B	H	B	B	B	B	H	H	B	B	B	B	B
Marker2158537	2	195.9048	H	H	B	H	H	B	B	B	B	B	B	H	B	H	H	H	H	B	H	H	H	B	H	H	H	B	H	B	B	B	B	B	B	H	B	H	B	B	B	B	H	H	B	B	B	B	B
Marker1404014	2	195.9048	H	H	B	H	H	B	B	B	B	B	B	H	B	H	H	H	H	B	H	H	H	B	H	H	H	B	H	B	B	B	B	B	B	H	B	H	B	B	B	B	H	H	B	B	B	B	B
Marker1084421	2	195.9048	H	H	B	H	H	B	B	B	B	B	B	H	B	H	H	H	H	B	H	H	H	B	H	H	H	B	H	B	B	B	B	B	B	H	B	H	B	B	B	B	H	H	B	B	B	B	B
Marker1661887	2	196.6923	H	H	B	H	H	B	B	B	B	B	B	H	B	H	H	H	H	B	H	H	H	B	H	H	B	B	H	B	B	B	B	B	B	H	B	H	B	B	B	B	H	H	B	B	B	B	B
Marker2005042	2	196.6923	H	H	B	H	H	B	B	B	B	B	B	H	B	H	H	H	H	B	H	H	H	B	H	H	B	B	H	B	B	B	B	B	B	H	B	H	B	B	B	B	H	H	B	B	B	B	B
Marker1517209	2	196.6923	H	H	B	H	H	B	B	B	B	B	B	H	B	H	H	H	H	B	H	H	H	B	H	H	B	B	H	B	B	B	B	B	B	H	B	H	B	B	B	B	H	H	B	B	B	B	B
Marker1880923	2	198.2553	H	H	B	H	H	B	B	B	B	B	B	H	B	H	H	H	H	B	H	H	H	B	H	H	B	B	H	B	B	B	B	B	B	H	B	H	B	B	B	B	H	H	B	B	B	B	B
Marker2621722	2	198.2553	H	H	B	H	H	B	B	B	B	B	B	H	B	H	H	H	H	B	H	H	H	B	H	H	B	B	H	B	B	B	B	B	B	H	B	H	B	B	B	B	H	H	B	B	B	B	B
Marker3466566	2	198.2553	H	H	B	H	H	B	B	B	B	B	B	H	B	H	H	H	H	B	H	H	H	B	H	H	B	B	H	B	B	B	B	B	B	H	B	H	B	B	B	B	H	H	B	B	B	B	B
Marker832097	2	199.0428	H	H	B	H	H	B	B	B	B	B	B	H	B	H	H	H	H	B	H	H	H	B	H	H	B	B	H	B	B	B	B	B	B	H	B	H	B	B	B	B	H	H	B	B	B	B	B
Marker3101678	2	199.8302	B	H	B	H	H	B	B	B	B	B	B	H	B	H	H	H	H	B	H	H	H	B	H	H	B	B	H	B	B	B	B	B	B	H	B	H	B	B	B	B	H	H	B	B	B	B	B
Marker1012515	2	200.6115	B	H	B	H	H	B	B	B	B	B	B	H	B	H	H	H	H	B	H	H	H	B	H	H	B	B	H	B	B	B	B	B	B	H	B	H	B	B	B	B	H	H	B	B	B	B	B
Marker2077399	2	201.399	B	H	B	H	H	B	B	B	B	B	B	H	B	H	H	H	H	B	H	H	H	B	H	H	B	B	H	B	B	B	B	B	B	H	B	H	B	B	B	B	H	H	B	B	B	B	B
Marker1088915	2	202.9743	B	H	B	H	H	B	B	B	B	B	B	H	B	H	H	H	H	B	H	H	H	B	H	H	B	B	H	B	B	B	B	B	B	H	B	H	B	B	B	B	H	H	B	B	B	B	B
Marker1782465	2	203.7618	B	H	B	H	H	B	B	B	B	B	B	H	B	H	H	H	H	B	H	H	H	B	H	H	B	B	H	B	B	B	B	B	B	H	B	H	B	B	B	B	H	H	B	B	B	B	B
Marker113862	2	203.7618	B	H	B	H	H	B	B	B	B	B	B	H	B	H	H	H	H	B	H	H	H	B	H	H	B	B	H	B	B	B	B	B	B	H	B	H	B	B	B	B	H	H	B	B	B	B	B
Marker1012504	2	203.7618	H	H	B	H	H	B	B	B	B	B	B	H	B	H	H	H	H	B	H	H	H	B	H	H	B	B	H	B	B	B	B	B	B	H	B	H	B	B	B	B	H	H	B	B	B	B	B
Marker2104582	2	203.7618	H	H	B	H	H	B	B	B	B	B	B	H	B	H	H	H	H	B	H	H	H	B	H	H	B	B	H	B	B	B	B	B	B	H	B	H	B	B	B	B	H	H	B	B	B	B	B
Marker3010907	2	203.7618	H	H	B	H	H	B	B	B	B	B	B	H	B	H	H	H	H	B	H	H	H	B	H	H	B	B	H	B	B	B	B	B	B	H	B	H	B	B	B	B	H	H	B	B	B	B	B
Marker113650	2	204.537	H	H	B	H	H	B	B	B	B	B	B	H	B	H	H	H	H	B	H	H	H	B	H	H	B	B	H	B	B	B	B	B	B	H	B	H	B	B	B	B	H	H	B	B	B	B	B
Marker3485072	2	204.537	H	H	B	H	H	B	B	B	B	B	B	H	B	H	H	H	H	B	H	H	H	B	H	H	H	B	H	B	B	B	B	B	B	H	B	H	B	B	B	B	H	H	B	B	B	B	B
Marker104508	2	204.537	H	H	B	H	H	B	B	B	B	B	B	H	B	H	H	H	H	B	H	H	H	B	H	H	H	B	H	B	B	B	B	B	B	H	B	H	B	B	B	B	H	H	B	B	B	B	B
Marker712849	2	204.537	H	H	B	H	H	B	B	B	B	B	B	H	B	H	H	H	H	B	H	H	H	B	H	H	H	B	H	B	B	B	B	B	B	H	B	H	B	B	B	B	H	H	B	B	B	B	B
Marker1294372	2	204.537	H	H	B	H	H	B	B	B	B	B	B	H	B	H	H	H	H	B	H	H	H	B	H	H	H	B	H	B	B	B	B	B	B	H	B	H	B	B	B	B	H	H	B	B	B	B	B
Marker1118312	2	205.3063	H	H	B	H	H	B	B	B	B	B	B	H	B	H	H	H	H	B	H	H	H	B	H	H	H	B	H	B	B	B	B	B	B	H	B	H	B	B	B	B	H	H	B	B	B	B	B
Marker1576709	2	205.3063	H	H	B	H	H	B	B	B	B	B	B	H	B	H	H	H	H	B	H	H	H	B	H	H	H	B	H	B	B	B	B	B	B	H	B	H	B	B	B	B	H	H	B	B	B	B	B
Marker350596	2	205.3063	H	H	B	H	H	B	B	B	B	B	B	H	B	H	H	H	H	B	H	H	H	B	H	H	H	B	H	B	B	B	B	B	B	H	B	H	B	B	B	B	H	H	B	B	B	B	B
Marker1403906	2	205.3063	H	H	B	H	H	B	B	B	B	B	B	H	B	H	H	H	H	B	H	H	H	B	H	H	H	B	H	B	B	B	B	B	B	H	B	H	B	B	B	B	H	H	B	B	B	B	B
Marker3392765	2	206.0876	H	H	B	H	H	B	B	B	B	B	B	H	B	H	H	H	H	B	H	H	H	B	H	H	H	B	H	B	B	B	B	B	B	H	B	H	B	B	B	B	H	H	B	B	B	B	B
Marker3777268	2	206.0876	H	H	B	H	H	B	B	B	B	B	B	H	B	H	H	H	H	B	H	H	H	B	H	H	H	B	H	B	B	B	B	B	B	H	B	H	B	B	B	B	H	H	B	B	B	B	B
Marker3101792	2	206.0876	H	H	B	H	H	B	B	B	B	B	B	H	B	H	H	H	H	B	H	H	H	B	H	H	H	B	H	B	B	B	B	B	B	H	B	H	B	B	B	B	H	H	B	B	B	B	B
Marker1246700	2	206.0876	H	H	B	H	H	B	B	B	B	B	B	H	B	H	H	H	H	B	H	H	H	B	H	H	H	B	H	B	B	B	B	B	B	H	B	H	B	B	B	B	H	H	B	B	B	B	B
Marker2723394	2	206.0876	H	H	B	H	H	B	B	B	B	B	B	H	B	H	H	H	H	B	H	H	H	B	H	H	H	B	H	B	B	B	B	B	B	H	B	H	B	B	B	B	H	H	B	B	B	B	B
Marker2816456	2	206.0876	H	H	B	H	H	B	B	B	B	B	B	H	B	H	H	H	H	B	H	H	H	B	H	H	H	B	H	B	B	B	B	B	B	H	B	H	B	B	B	B	H	H	B	B	B	B	B
Marker1717033	2	206.0876	H	H	B	H	H	B	B	B	B	B	B	H	B	H	H	H	H	B	H	H	H	B	H	H	H	B	H	B	B	B	B	B	B	H	B	H	B	B	B	B	H	H	B	B	B	B	B
Marker554735	2	206.0876	H	H	B	H	H	B	B	B	B	B	B	H	B	H	H	H	H	B	H	H	H	B	H	H	H	B	H	B	B	B	B	B	B	H	B	H	B	B	B	B	H	H	B	B	B	B	B
Marker832081	2	206.8629	H	H	B	H	H	B	B	B	B	B	B	H	B	H	H	H	H	B	H	H	H	B	H	H	H	B	H	B	B	B	B	B	B	H	B	H	B	B	B	B	H	H	B	B	B	B	B
Marker1585117	2	206.8629	H	H	B	H	H	B	B	B	B	B	B	H	B	H	H	H	H	B	H	H	H	B	H	H	H	B	H	B	B	B	B	B	B	H	B	H	B	B	B	B	H	H	B	B	B	B	B
Marker1405554	2	207.6381	H	H	B	H	H	B	B	B	B	B	B	H	B	H	H	H	H	B	H	H	H	B	H	H	H	B	H	B	B	B	B	B	B	H	B	H	B	B	B	B	H	H	B	B	B	B	B
Marker1745683	2	207.6381	H	H	B	H	H	B	B	B	B	B	B	H	B	H	H	H	H	B	H	H	H	B	H	H	H	B	H	B	B	B	B	B	B	H	B	H	B	B	B	B	H	H	B	B	B	B	B
Marker3792210	2	209.226	H	H	B	H	H	B	B	B	B	B	B	H	B	H	H	H	H	B	H	H	H	B	H	H	H	B	H	B	B	B	B	B	B	H	B	H	B	B	B	B	H	H	B	B	B	B	B
Marker832183	2	209.226	H	H	B	H	H	B	B	B	B	B	B	H	B	H	H	H	H	B	H	H	H	B	H	H	H	B	H	B	B	B	B	B	B	H	B	H	B	B	B	B	H	H	B	B	B	B	B
Marker2594850	2	209.226	H	H	B	H	H	B	B	B	B	B	B	H	B	H	H	H	H	B	H	H	H	B	H	H	H	B	H	B	B	B	B	B	B	H	B	H	B	B	B	B	H	H	B	B	B	B	B
Marker3241139	2	214.2427	H	H	B	H	H	B	B	B	B	B	B	H	B	H	H	H	H	B	H	H	H	B	H	H	H	B	H	B	B	B	B	B	B	H	B	H	B	B	B	B	H	H	B	B	B	B	B
Marker518709	2	216.7659	H	H	B	H	H	B	B	B	B	B	B	H	B	H	H	H	H	B	H	H	H	B	H	H	H	B	H	B	B	B	B	B	B	H	B	H	B	B	B	B	H	H	B	B	B	B	B
Marker1055211	2	217.5789	H	H	B	H	H	B	B	B	B	B	B	H	B	H	H	H	H	B	H	H	H	B	H	H	H	B	H	B	B	B	B	B	B	H	B	H	B	B	B	B	H	H	B	B	B	B	B
Marker2959655	2	219.2325	H	H	B	H	H	B	B	B	B	B	B	H	B	H	H	H	H	B	H	H	H	B	H	H	H	B	H	B	B	B	B	B	B	H	B	H	B	B	B	B	H	H	B	B	B	B	B
Marker709239	2	221.7138	H	H	B	H	H	B	B	B	B	B	B	H	B	H	H	H	H	B	H	H	H	B	H	H	H	B	H	B	B	B	B	B	B	H	B	H	B	B	B	B	H	H	B	B	B	B	B
Marker3501192	2	221.7138	H	H	B	H	H	B	B	B	B	B	B	H	B	H	H	H	H	B	H	H	H	B	H	H	H	B	H	B	B	B	B	B	B	H	B	H	B	B	B	B	H	H	B	B	B	B	B
Marker104332	2	224.1748	H	H	B	H	H	B	B	B	B	B	B	H	B	H	H	H	H	B	H	H	H	B	H	H	H	B	H	B	B	B	B	B	B	H	B	H	B	B	B	B	H	H	B	B	B	B	B
Marker1344279	2	225.0082	H	H	B	H	H	B	B	B	B	B	B	H	B	H	H	H	H	B	H	H	H	B	H	H	H	B	H	B	B	B	B	B	B	H	B	H	B	B	B	B	H	H	B	B	B	B	B
Marker2381871	2	225.8213	H	H	B	H	H	B	B	B	B	B	B	H	B	H	H	H	H	B	H	H	H	B	H	H	H	B	H	B	B	B	B	B	B	H	B	H	B	B	B	B	H	H	B	B	B	B	B
Marker2959646	2	226.6278	H	H	B	H	H	B	B	B	B	B	B	H	B	H	H	H	H	B	H	H	H	B	H	H	H	B	H	B	B	B	B	B	B	H	B	H	B	B	B	B	H	H	B	B	B	B	B
Marker423156	2	226.6278	H	H	B	H	H	B	B	B	B	B	B	H	B	H	H	H	H	B	H	H	H	B	H	H	H	B	H	B	B	B	B	B	B	H	B	H	B	B	B	B	H	H	B	B	B	B	B
Marker2171683	2	229.0106	H	H	B	H	H	B	B	B	B	B	B	H	B	H	H	H	H	B	H	H	H	B	H	H	H	B	H	B	B	B	B	B	B	H	B	H	B	B	B	B	H	H	B	B	B	B	B
Marker1027135	2	230.6111	H	H	B	H	H	B	B	B	B	B	B	H	B	H	H	H	H	B	H	H	H	B	H	H	H	B	H	B	B	B	B	B	B	H	B	H	B	B	B	B	H	H	B	B	B	B	B
Marker2506595	2	230.6111	H	H	B	H	H	B	B	B	B	B	B	H	B	H	H	H	H	B	H	H	H	B	H	H	H	B	H	B	B	B	B	B	B	H	B	H	B	B	B	B	H	H	B	B	B	B	B
Marker96001	2	232.2246	H	H	B	H	H	B	B	B	B	B	B	H	B	H	H	H	H	B	H	H	H	B	H	H	H	B	H	B	B	B	B	B	B	H	B	H	B	B	B	B	H	H	B	B	B	B	B
Marker966982	2	232.2246	H	H	B	H	H	B	B	B	B	B	B	H	B	H	H	H	H	B	H	H	H	B	H	H	H	B	H	B	B	B	B	B	B	H	B	H	B	B	B	B	H	H	B	B	B	B	B
Marker1026977	2	232.2246	H	H	B	H	H	B	B	B	B	B	B	H	B	H	H	H	H	B	H	H	H	B	H	H	H	B	H	B	B	B	B	B	B	H	B	H	B	B	B	B	H	H	B	B	B	B	B
Marker709274	2	233.065	H	H	B	H	H	B	B	B	B	B	B	H	B	H	H	H	H	B	H	H	B	B	H	H	H	B	H	B	B	B	B	B	B	H	B	H	B	B	B	B	H	H	B	B	B	B	B
Marker2040639	2	233.8915	H	H	B	H	H	B	B	B	B	B	B	H	B	H	H	H	H	B	H	H	B	B	H	H	H	B	H	B	B	B	B	B	B	H	B	H	B	B	B	B	H	H	B	B	B	B	B
Marker2546651	2	235.4545	H	H	B	H	H	B	B	B	B	B	B	H	B	H	H	H	H	B	H	H	B	B	H	H	H	B	H	B	B	B	B	B	B	H	B	H	B	B	B	B	H	H	B	B	B	B	B
Marker709014	2	237.0551	H	H	B	H	H	B	B	B	B	B	B	H	B	H	H	H	H	B	H	H	B	B	H	H	H	B	H	B	B	B	B	B	B	H	B	H	B	B	B	B	H	H	B	B	B	B	B
Marker423130	2	237.8816	H	H	B	H	H	B	B	B	B	B	B	H	B	H	H	H	H	B	H	H	H	B	H	H	H	B	H	B	B	B	B	B	B	H	B	H	B	B	B	B	H	B	B	B	B	B	B
Marker1027530	2	240.3629	H	H	B	H	H	B	B	B	B	B	B	H	B	H	H	H	H	B	H	H	H	B	H	H	H	B	H	B	B	B	B	B	B	H	B	H	B	B	B	B	H	B	B	B	B	B	B
Marker2000458	2	241.1827	H	H	B	H	H	B	B	B	B	B	B	H	B	H	H	H	H	B	H	H	H	B	H	H	H	B	H	B	B	B	B	B	B	H	B	H	B	B	B	B	H	B	B	B	B	B	B
Marker1668736	2	242.8093	H	H	B	H	H	B	B	B	B	B	B	H	B	H	H	H	H	B	H	H	H	B	H	H	H	B	H	B	B	B	B	B	B	H	B	H	B	B	B	B	H	B	B	B	B	B	B
Marker2994818	2	245.2502	H	H	B	H	H	B	B	B	B	B	B	H	B	H	H	H	H	B	H	H	H	B	H	H	H	B	H	B	B	B	B	B	B	H	B	H	B	B	B	B	H	B	B	B	B	B	B
Marker1032012	2	246.0768	H	H	B	H	H	B	B	B	B	B	B	H	B	H	H	H	H	B	H	H	H	B	H	H	H	B	H	B	B	B	B	B	B	H	B	H	B	B	B	B	H	B	B	B	B	B	B
Marker1072348	2	247.7167	H	H	B	H	H	B	B	B	B	B	B	H	B	H	H	H	H	B	H	H	H	B	H	H	H	B	H	B	B	B	B	B	B	H	B	H	B	B	B	B	H	B	B	B	B	B	B
Marker1072425	2	248.486	H	H	B	H	H	B	B	B	B	B	B	H	B	H	H	H	H	B	H	H	H	B	H	H	H	B	H	B	B	B	B	B	B	H	B	H	B	B	B	B	H	B	B	B	B	B	B
Marker2197802	2	249.2735	H	H	B	H	H	B	B	B	B	B	B	H	B	H	H	H	H	B	H	H	H	B	H	H	H	B	H	B	B	B	B	B	B	H	B	H	B	B	B	B	H	B	B	B	B	B	B
Marker272118	2	250.0865	H	H	B	H	H	B	B	B	B	B	B	H	B	H	H	H	H	B	H	H	H	B	H	H	H	B	H	B	B	B	B	B	B	H	B	H	B	B	B	B	H	B	B	B	B	B	B
Marker1448094	2	250.0865	H	H	B	H	H	B	B	B	B	B	B	H	B	H	H	H	H	B	H	H	H	B	H	H	H	B	H	B	B	B	B	B	B	H	B	H	B	B	B	B	H	B	B	B	B	B	B
Marker2365493	2	250.8931	H	H	B	H	H	B	B	B	B	B	B	H	B	H	H	H	H	B	H	H	H	B	H	H	H	B	H	B	B	B	B	B	B	H	B	H	B	B	B	B	H	B	B	B	B	B	B
Marker2366131	2	251.6868	H	H	B	H	H	B	B	B	B	B	B	H	B	H	H	H	H	B	H	H	H	B	H	H	H	B	H	B	B	B	B	B	B	H	B	H	B	B	B	B	H	B	B	B	B	B	B
Marker168905	2	251.6868	H	H	B	H	H	B	B	B	B	B	B	H	B	H	H	H	H	B	H	H	H	B	H	H	H	B	H	B	B	B	B	B	B	H	B	H	B	B	B	B	H	B	B	B	B	B	B
Marker1421996	2	252.5065	H	H	B	H	H	B	B	B	B	B	B	H	B	H	H	H	H	B	H	H	H	B	H	H	H	B	H	B	B	B	B	B	B	H	B	H	B	B	B	B	H	B	B	B	B	B	B
Marker272498	2	253.3196	H	H	B	H	H	B	B	B	B	B	B	H	B	H	H	H	H	B	H	H	H	B	H	H	H	B	H	B	B	B	B	B	B	H	B	H	B	B	B	H	H	B	B	B	B	B	B
Marker329917	2	254.9201	H	H	B	H	H	B	B	B	B	B	B	H	B	H	H	H	H	B	H	H	H	B	H	H	H	B	H	B	B	B	B	B	B	H	B	H	B	B	B	H	H	B	B	B	B	B	B
Marker2365502	2	254.9201	H	H	B	H	H	B	B	B	B	B	B	H	B	H	H	H	H	B	H	H	H	B	H	H	H	B	H	B	B	B	B	B	B	H	B	H	B	B	B	H	H	B	B	B	B	B	B
Marker3080962	2	255.7332	H	H	B	H	H	B	B	B	B	B	B	H	B	H	H	H	H	B	H	H	H	B	H	H	H	B	H	B	B	B	B	B	B	H	B	H	B	B	B	H	H	H	B	B	B	B	B
Marker2365967	2	255.7332	H	H	B	H	H	B	B	B	B	B	B	H	B	H	H	H	H	B	H	H	H	B	H	H	H	B	H	B	B	B	B	B	B	H	B	H	B	B	B	H	H	H	B	B	B	B	B
Marker272174	2	255.7332	H	H	B	H	H	B	B	B	B	B	B	H	B	H	H	H	H	B	H	H	H	B	H	H	H	B	H	B	B	B	B	B	B	H	B	H	B	B	B	B	H	H	B	B	B	B	B
Marker272407	2	256.5529	H	H	B	H	H	B	B	B	B	B	B	H	B	H	H	H	H	B	H	H	H	B	H	H	H	B	H	B	B	B	B	B	B	H	B	H	B	B	B	B	H	H	B	B	B	B	B
Marker1930241	2	257.353	H	H	B	H	H	B	B	B	B	B	B	H	B	H	H	H	H	B	H	H	H	B	H	H	H	B	H	B	B	B	B	B	B	H	B	H	B	B	B	B	H	H	B	B	B	B	B
Marker329565	2	257.353	H	H	B	H	H	B	B	B	B	B	B	H	B	H	H	H	H	B	H	H	H	B	B	H	H	B	H	B	B	B	B	B	B	H	B	H	B	B	B	B	H	H	B	B	B	B	B
Marker1479609	2	257.353	H	H	B	H	H	B	B	B	B	B	B	H	B	H	H	H	H	B	H	H	H	B	B	H	H	B	H	B	B	B	B	B	B	H	B	H	B	B	B	B	H	H	B	B	B	B	B
Marker1072516	2	257.353	H	H	B	H	H	B	B	B	B	B	B	H	B	H	H	H	H	B	H	H	H	B	B	H	H	B	H	B	B	B	B	B	B	H	B	H	B	B	B	B	H	H	B	B	B	B	B
Marker793890	2	257.353	H	H	B	H	H	B	B	B	B	B	B	H	B	H	H	H	H	B	H	H	H	B	B	H	H	B	H	B	B	B	B	B	B	H	B	H	B	B	B	B	H	H	B	B	B	B	B
Marker2198178	2	258.9796	H	H	B	H	H	B	B	B	B	B	B	H	B	H	H	H	H	B	H	H	H	B	B	H	H	B	H	B	B	B	B	B	B	H	B	H	B	B	B	B	H	H	B	B	B	B	B
Marker1452135	2	258.9796	H	H	B	H	H	B	B	B	B	B	B	H	B	H	H	H	H	B	H	H	H	B	B	H	H	B	H	B	B	B	B	B	B	H	B	H	B	B	B	B	H	H	B	B	B	B	B
Marker1080731	2	262.2362	H	H	B	H	H	B	B	B	B	B	B	H	B	H	H	H	H	B	H	H	H	B	B	H	H	B	H	B	B	B	B	B	B	H	B	H	B	B	B	B	H	H	B	B	B	B	B
Marker2197610	2	263.0237	H	H	B	H	H	B	B	B	B	B	B	H	B	H	H	H	H	B	H	H	H	B	B	H	H	B	H	B	B	B	B	B	B	H	B	H	B	B	B	B	H	H	B	B	B	B	B
Marker1072459	2	263.0237	H	H	B	H	H	B	B	B	B	B	B	H	B	H	H	H	H	B	H	H	H	B	B	H	H	B	H	B	B	B	B	B	B	H	B	H	B	B	B	B	H	H	B	B	B	B	B
Marker1668533	2	263.0237	H	H	B	H	H	B	B	B	B	B	B	H	B	H	H	H	H	B	H	H	H	B	B	H	H	B	H	B	B	B	B	B	B	H	B	H	B	B	B	B	H	H	B	B	B	B	B
Marker1072347	2	263.0237	H	H	B	H	H	B	B	B	B	B	B	H	B	H	H	H	H	B	H	H	H	B	H	H	H	B	H	B	B	B	B	B	B	H	B	H	B	B	B	B	H	H	B	B	B	B	B
Marker2197621	2	263.0237	H	H	B	H	H	B	B	B	B	B	B	H	B	H	H	H	H	B	H	H	H	B	H	H	H	B	H	B	B	B	B	B	B	H	B	H	B	B	B	B	H	H	B	B	B	B	B
Marker2198444	2	263.793	H	H	B	H	H	B	B	B	B	B	B	H	B	H	H	H	H	B	H	H	H	B	H	H	H	B	H	B	B	B	B	B	B	H	B	H	B	B	B	B	H	H	B	B	B	B	B
Marker1944256	2	266.8738	H	H	B	H	H	B	B	B	B	B	B	H	B	H	H	H	H	B	H	H	H	B	H	H	H	B	H	B	B	B	B	B	B	H	B	H	B	B	B	B	H	H	B	B	B	B	B
Marker335900	2	266.8738	H	H	B	H	H	B	B	B	B	B	B	H	B	H	H	H	H	B	H	H	H	B	H	H	H	B	H	B	B	B	B	B	B	H	B	H	B	B	B	B	H	H	B	B	B	B	B
Marker272508	2	266.8738	H	H	B	H	H	B	B	B	B	B	B	H	B	H	H	H	H	B	H	H	H	B	H	H	H	B	H	B	B	B	B	B	B	H	B	H	B	B	B	B	H	H	B	B	B	B	B
Marker329804	2	266.8738	H	H	B	H	H	B	B	B	B	B	B	H	B	H	H	H	H	B	H	H	H	B	H	H	H	B	H	B	B	B	B	B	B	H	B	H	B	B	B	B	H	H	B	B	B	B	B
Marker724044	2	266.8738	H	H	B	H	H	B	B	B	B	B	B	H	B	H	H	H	H	B	H	H	H	B	H	H	H	B	H	B	B	B	B	B	B	H	B	H	B	B	B	B	H	H	B	B	B	B	B
Marker724201	2	266.8738	H	H	B	H	H	B	B	B	B	B	B	H	B	H	H	H	H	B	H	H	H	B	H	H	H	B	H	B	B	B	B	B	B	H	B	H	B	B	B	B	H	H	B	B	B	B	B
Marker329939	2	266.8738	H	H	B	H	H	B	B	B	B	B	B	H	B	H	H	H	H	B	H	H	H	B	H	H	H	B	H	B	B	B	B	B	B	H	B	H	B	B	B	B	H	H	B	B	B	B	B
Marker3312596	2	266.8738	H	H	B	H	H	B	B	B	B	B	B	H	B	H	H	H	H	B	H	H	H	B	H	H	H	B	H	B	B	B	B	B	B	H	B	H	B	B	B	B	H	H	B	B	B	B	B
Marker724116	2	266.8738	H	H	B	H	H	B	B	B	B	B	B	H	B	H	H	H	H	B	H	H	H	B	H	H	H	B	H	B	B	B	B	B	B	H	B	H	B	B	B	B	H	H	B	B	B	B	B
Marker2365608	2	266.8738	H	H	B	H	H	B	B	B	B	B	B	H	B	H	H	H	H	B	H	H	H	B	H	H	H	B	H	B	B	B	B	B	B	H	B	H	B	B	B	B	H	H	B	B	B	B	B
Marker3312451	2	266.8738	H	H	B	H	H	B	B	B	B	B	B	H	B	H	H	H	H	B	H	H	H	B	H	H	H	B	H	B	B	B	B	B	B	H	B	H	B	B	B	B	H	H	B	B	B	B	B
Marker2365156	2	267.6551	H	H	B	H	H	B	B	B	B	B	B	H	B	H	H	H	H	B	H	H	H	B	H	H	H	B	H	B	B	B	B	B	B	H	B	H	B	B	B	B	H	H	B	B	B	B	B
Marker1425406	2	267.6551	H	H	B	H	H	B	B	B	B	B	B	H	B	H	H	H	H	B	H	H	H	B	H	H	H	B	H	B	B	B	B	B	B	H	B	H	B	B	B	B	H	H	B	B	B	B	B
Marker2589680	2	267.6551	H	H	B	H	H	B	B	B	B	B	B	H	B	H	H	H	H	B	H	H	H	B	H	H	H	B	H	B	B	B	B	B	B	H	B	H	B	B	B	B	H	H	B	B	B	B	B
Marker2589521	2	269.9644	H	H	B	H	H	B	B	B	B	B	B	H	B	H	H	H	H	B	H	H	H	B	H	H	H	B	H	B	B	B	B	B	B	H	B	H	B	B	B	B	H	H	B	B	B	B	B
Marker156753	2	272.2738	H	H	B	H	H	B	B	B	B	B	B	H	B	H	H	H	H	B	H	H	H	B	H	H	H	B	H	B	B	B	B	B	B	H	B	H	B	B	B	B	H	H	B	B	B	B	B
Marker793731	2	272.2738	H	H	B	H	H	B	B	B	B	B	B	H	B	H	H	H	H	B	H	H	H	B	H	H	H	B	H	B	B	B	B	B	B	H	B	H	B	B	B	B	H	H	B	B	B	B	B
Marker1595	2	273.0739	H	H	B	H	H	B	B	B	B	B	B	H	B	H	H	H	H	B	H	H	H	B	H	H	H	B	H	B	B	B	B	B	B	H	B	H	B	B	B	B	H	H	B	B	B	B	B
Marker1020753	2	274.6744	H	H	B	H	H	B	B	B	B	B	B	H	B	H	H	H	H	B	H	H	H	B	H	H	H	B	H	B	B	B	B	B	B	H	B	H	B	B	B	H	H	H	B	B	B	B	B
Marker1265715	2	274.6744	H	H	B	H	H	B	B	B	B	B	B	H	B	H	H	H	H	B	H	H	H	B	H	H	H	B	H	B	B	B	B	B	B	H	B	H	B	B	B	H	H	H	B	B	B	B	B
Marker1020557	2	274.6744	H	H	B	H	H	B	B	B	B	B	B	H	B	H	H	H	H	B	H	H	H	B	H	H	H	B	H	B	B	B	B	B	B	H	B	H	B	B	B	H	H	H	B	B	B	B	B
Marker1161940	2	274.6744	H	H	B	H	H	B	B	B	B	B	B	H	B	H	H	H	H	B	H	H	H	B	H	H	H	B	H	B	B	B	B	B	B	H	B	H	B	B	B	H	H	H	B	B	B	B	B
Marker1915794	2	274.6744	H	H	B	H	H	B	B	B	B	B	B	H	B	H	H	H	H	B	H	H	H	B	H	H	H	B	H	B	B	B	B	B	B	H	B	H	B	B	B	H	H	H	B	B	B	B	B
Marker1161895	2	274.6744	H	H	B	H	H	B	B	B	B	B	B	H	B	H	H	H	H	B	H	H	H	B	H	H	H	B	H	B	B	B	B	B	B	H	B	H	B	B	B	H	H	H	B	B	B	B	B
Marker1020536	2	274.6744	H	H	B	H	H	B	B	B	B	B	B	H	B	H	H	H	H	B	H	H	H	B	H	H	H	B	H	B	B	B	B	B	B	H	B	H	B	B	B	H	H	H	B	B	B	B	B
Marker1448162	2	274.6744	H	H	B	H	H	B	B	B	B	B	B	H	B	H	H	H	H	B	H	H	H	B	H	H	H	B	H	B	B	B	B	B	B	H	B	H	B	B	B	H	H	H	B	B	B	B	B
Marker1020667	2	275.4437	H	H	B	H	H	B	B	B	B	B	B	H	B	H	H	H	H	B	H	H	H	B	H	H	H	B	H	B	B	B	B	B	B	H	B	H	B	B	B	H	H	H	B	B	B	B	B
Marker1875043	2	276.9826	H	H	B	H	H	B	B	B	B	B	B	H	B	H	H	H	H	B	H	H	H	B	H	H	H	B	H	B	B	B	B	B	B	H	B	H	B	B	B	B	H	H	B	B	B	B	B
Marker1839904	2	277.7701	H	H	B	H	H	B	B	B	B	B	B	H	B	H	H	H	H	B	H	H	H	B	H	H	H	B	H	B	B	B	B	B	B	H	B	H	B	B	B	B	H	H	B	B	B	B	B
Marker1874684	2	278.5702	H	H	B	H	H	B	B	B	B	B	B	H	B	H	H	H	H	B	H	H	H	B	H	H	H	B	H	B	B	B	B	B	B	H	B	H	B	B	B	B	H	H	B	B	B	B	B
Marker3364738	2	279.3577	H	H	B	H	H	B	B	B	B	B	B	H	B	H	H	H	H	B	H	H	H	B	H	H	H	B	H	B	B	B	B	B	B	H	B	H	B	B	B	B	H	H	B	B	B	B	B
Marker1452847	2	279.3577	H	H	B	H	H	B	B	B	B	B	B	H	B	H	H	H	H	B	H	H	H	B	H	H	H	B	H	B	B	B	B	B	B	H	B	H	B	B	B	B	H	H	B	B	B	B	B
Marker1452751	2	280.139	H	H	B	H	H	B	B	B	B	B	B	H	B	H	H	H	H	B	H	H	H	B	H	H	H	B	H	B	B	B	B	B	B	H	B	H	B	B	B	B	H	H	B	B	B	B	B
Marker1877774	2	280.139	H	H	B	H	H	B	B	B	B	B	B	H	B	H	H	H	H	B	H	H	H	B	H	H	H	B	H	B	B	B	B	B	B	H	B	H	B	B	B	B	H	H	B	B	B	B	B
Marker3011503	2	280.139	H	H	B	H	H	B	B	B	B	B	B	H	B	H	H	H	H	B	H	H	H	B	H	H	H	B	H	B	B	B	B	B	B	H	B	H	B	B	B	B	H	H	B	B	B	B	B
Marker20053	2	280.139	H	H	B	H	H	B	B	B	B	B	B	H	B	H	H	H	H	B	H	H	H	B	H	H	H	B	H	B	B	B	B	B	B	H	B	H	B	B	B	B	H	H	B	B	B	B	B
Marker3661751	2	280.9265	H	H	B	H	H	B	B	B	B	B	B	H	B	H	H	H	H	B	H	H	H	B	H	H	H	B	H	B	B	B	B	B	B	H	B	H	B	B	B	B	H	H	B	B	B	B	B
Marker1847612	2	280.9265	H	H	B	H	H	B	B	B	B	B	B	H	B	H	H	H	H	B	H	H	H	B	H	H	H	B	H	B	B	B	B	B	B	H	B	H	B	B	B	B	H	H	B	B	B	B	B
Marker2857148	2	280.9265	H	H	B	H	H	B	B	B	B	B	B	H	B	H	H	H	H	B	H	H	H	B	H	H	H	B	H	B	B	B	B	B	B	H	B	H	B	B	B	B	H	H	B	B	B	B	B
Marker439192	2	280.9265	H	H	B	H	H	B	B	B	B	B	B	H	B	H	H	H	H	B	H	H	H	B	H	H	H	B	H	B	B	B	B	B	B	H	B	H	B	B	B	B	H	H	B	B	B	B	B
Marker1215491	2	280.9265	H	H	B	H	H	B	B	B	B	B	B	H	B	H	H	H	H	B	H	H	H	B	H	H	H	B	H	B	B	B	B	B	B	H	B	H	B	B	B	B	H	H	B	B	B	B	B
Marker438973	2	282.5143	H	H	B	H	H	B	B	B	B	B	B	H	B	H	H	H	H	B	H	H	H	B	H	H	H	B	H	B	B	B	B	B	B	H	B	H	B	B	B	B	H	H	B	B	B	B	B
Marker341775	2	283.308	H	H	B	H	H	B	B	B	B	B	B	H	B	H	H	H	H	B	H	H	H	B	H	H	H	B	H	B	B	B	B	B	B	H	B	H	B	B	B	B	H	H	B	B	B	B	B
Marker570377	2	284.1081	H	H	B	H	H	B	B	B	B	B	B	H	B	H	H	H	H	B	H	H	H	B	H	H	H	B	H	B	B	B	B	B	B	H	B	H	B	B	B	B	H	H	B	B	B	B	B
Marker571026	2	284.1081	H	H	B	H	H	B	B	B	B	B	B	H	B	H	H	H	H	B	H	H	H	B	H	H	H	B	H	B	B	B	B	B	B	H	B	H	B	B	B	B	H	H	B	B	B	B	B
Marker439168	2	284.1081	H	H	B	H	H	B	B	B	B	B	B	H	B	H	H	H	H	B	H	H	H	B	H	H	H	B	H	B	B	B	B	B	B	H	B	H	B	B	B	B	H	H	B	B	B	B	B
Marker289333	2	284.1081	H	H	B	H	H	B	B	B	B	B	B	H	B	H	H	H	H	B	H	H	H	B	H	H	H	B	H	B	B	B	B	B	B	H	B	H	B	B	B	B	H	H	B	B	B	B	B
Marker341197	2	284.1081	H	H	B	H	H	B	B	B	B	B	B	H	B	H	H	H	H	B	H	H	H	B	H	H	H	B	H	B	B	B	B	B	B	H	B	H	B	B	B	B	H	H	B	B	B	B	B
Marker2906890	2	284.1081	H	H	B	H	H	B	B	B	B	B	B	H	B	H	H	H	H	B	H	H	H	B	H	H	H	B	H	B	B	B	B	B	B	H	B	H	B	B	B	B	H	H	B	B	B	B	B
Marker1764007	2	284.1081	H	H	B	H	H	B	B	B	B	B	B	H	B	H	H	H	H	B	H	H	H	B	H	H	H	B	H	B	B	B	B	B	B	H	B	H	B	B	B	B	H	H	B	B	B	B	B
Marker2161816	2	284.1081	H	H	B	H	H	B	B	B	B	B	B	H	B	H	H	H	H	B	H	H	H	B	H	H	H	B	H	B	B	B	B	B	B	H	B	H	B	B	B	B	H	H	B	B	B	B	B
Marker2944682	2	284.1081	H	H	B	H	H	B	B	B	B	B	B	H	B	H	H	H	H	B	H	H	H	B	H	H	H	B	H	B	B	B	B	B	B	H	B	H	B	B	B	B	H	H	B	B	B	B	B
Marker2161718	2	284.1081	H	H	B	H	H	B	B	B	B	B	B	H	B	H	H	H	H	B	H	H	H	B	H	H	H	B	H	B	B	B	B	B	B	H	B	H	B	B	B	B	H	H	B	B	B	B	B
Marker2438118	2	284.1081	H	H	B	H	H	B	B	B	B	B	B	H	B	H	H	H	H	B	H	H	H	B	H	H	H	B	H	B	B	B	B	B	B	H	B	H	B	B	B	B	H	H	B	B	B	B	B
Marker2438212	2	284.1081	H	H	B	H	H	B	B	B	B	B	B	H	B	H	H	H	H	B	H	H	H	B	H	H	H	B	H	B	B	B	B	B	B	H	B	H	B	B	B	B	H	H	B	B	B	B	B
Marker3473631	2	284.1081	H	H	B	H	H	B	B	B	B	B	B	H	B	H	H	H	H	B	H	H	H	B	H	H	H	B	H	B	B	B	B	B	B	H	B	H	B	B	B	B	H	H	B	B	B	B	B
Marker1840279	2	284.1081	H	H	B	H	H	B	B	B	B	B	B	H	B	H	H	H	B	B	H	H	H	B	H	H	H	B	H	B	B	B	B	B	B	H	B	H	B	B	B	B	H	H	B	B	B	B	B
Marker439372	2	284.1081	H	H	B	H	H	B	B	B	B	B	B	H	B	H	H	H	B	B	H	H	H	B	H	H	H	B	H	B	B	B	B	B	B	H	B	H	B	B	B	B	H	H	B	B	B	B	B
Marker340889	2	284.1081	H	H	B	H	H	B	B	B	B	B	B	H	B	H	H	H	B	B	H	H	H	B	H	H	H	B	H	B	B	B	B	B	B	H	B	H	B	B	B	B	H	H	B	B	B	B	B
Marker570539	2	284.1081	H	H	B	H	H	B	B	B	B	B	B	H	B	H	H	H	B	B	H	H	H	B	H	H	H	B	H	B	B	B	B	B	B	H	B	H	B	B	B	B	H	H	B	B	B	B	B
Marker438793	2	284.1081	H	H	B	H	H	B	B	B	B	H	B	H	B	H	H	H	H	B	H	H	H	B	H	H	H	B	H	B	B	B	B	B	B	H	B	H	B	B	B	B	H	H	B	B	B	B	B
Marker340979	2	284.1081	H	H	B	H	H	B	B	B	B	B	B	H	B	H	H	H	H	B	H	H	H	B	H	H	H	B	H	B	B	B	B	B	B	H	B	H	B	B	B	B	H	H	B	B	B	B	B
Marker2944445	2	284.1081	H	H	B	H	H	B	B	B	B	B	B	H	B	H	H	H	H	B	H	H	H	B	H	H	H	B	H	B	B	B	B	B	B	H	B	H	B	B	B	B	H	H	B	B	B	B	B
Marker3661717	2	284.1081	H	H	B	H	H	B	B	B	B	B	B	H	B	H	H	H	H	B	H	H	H	B	H	H	H	B	H	B	B	B	B	B	B	H	B	H	B	B	B	B	H	H	B	B	B	B	B
Marker3473493	2	284.1081	H	H	B	H	H	B	B	B	B	B	B	H	B	H	H	H	H	B	H	H	H	B	H	H	H	B	H	B	B	B	B	B	B	H	B	H	B	B	B	B	H	H	B	B	B	B	B
Marker571244	2	284.1081	H	H	B	H	H	B	B	B	B	B	B	H	B	H	H	H	H	B	H	H	H	B	H	H	H	B	H	B	B	B	B	B	B	H	B	H	B	B	B	B	H	H	B	B	B	B	B
Marker571054	2	284.8894	H	H	B	H	H	B	B	B	B	B	B	H	B	H	H	H	H	B	H	H	H	B	H	H	H	B	H	B	B	B	B	B	B	H	B	H	B	B	B	B	H	H	B	B	B	B	B
Marker3661690	2	287.2167	H	H	B	H	H	B	B	B	B	B	B	H	B	H	H	H	H	B	H	H	H	B	H	H	H	B	H	B	B	B	B	B	B	H	B	H	B	B	B	H	H	H	B	B	B	B	B
Marker341804	2	287.2167	H	H	B	H	H	B	B	B	B	H	B	H	B	H	H	H	H	B	H	H	H	B	H	H	H	B	H	B	B	B	B	B	B	H	B	H	B	B	B	H	H	H	B	B	B	B	B
Marker2438244	2	288.0432	H	H	B	H	H	B	B	B	B	H	B	H	B	H	H	H	H	B	H	H	H	B	H	H	H	B	H	B	B	B	B	B	B	H	B	H	B	B	B	H	H	H	B	B	B	B	B
Marker2214816	3	0	H	H	B	H	B	H	H	B	H	H	B	B	B	B	B	H	B	H	B	B	H	H	H	H	B	B	H	H	B	H	B	B	H	H	H	H	H	H	B	H	B	H	H	H	B	H	H
Marker2463793	3	0	H	H	B	H	B	H	H	B	H	H	B	B	B	B	B	H	B	H	B	B	H	H	H	H	B	B	H	H	B	H	B	B	H	H	H	H	H	H	B	H	B	H	H	H	B	H	H
Marker2732340	3	0.8334	H	H	B	H	B	H	H	B	H	H	B	B	B	B	B	H	B	H	B	B	H	H	H	H	B	B	H	H	B	H	B	B	H	H	H	H	H	H	B	H	B	H	H	H	B	H	H
Marker464259	3	4.1168	H	H	B	H	B	H	H	B	H	H	B	B	B	B	B	H	B	H	B	B	H	H	H	H	B	B	H	H	B	H	B	B	H	H	H	H	H	H	B	H	B	H	H	H	B	H	H
Marker2372576	3	4.8861	H	H	B	H	B	H	H	B	H	H	B	B	B	B	B	H	B	H	B	B	H	H	H	H	B	B	H	H	B	H	B	B	H	H	H	H	H	H	B	H	B	H	H	H	B	H	H
Marker1532496	3	6.437	H	H	B	H	B	H	H	B	H	H	B	B	B	B	B	H	B	H	B	B	H	H	H	H	B	B	H	H	B	H	B	B	H	H	H	H	H	H	B	H	B	H	H	H	B	H	H
Marker2570193	3	7.2183	H	H	B	H	B	H	H	B	H	H	B	B	B	B	B	H	B	H	B	B	H	H	H	H	B	B	H	H	B	H	B	B	H	H	H	H	H	H	B	H	B	H	H	H	B	H	H
Marker1359653	3	7.2183	H	H	B	H	B	H	H	B	H	H	B	B	B	B	B	H	B	H	B	B	H	H	H	H	B	B	H	H	B	H	B	B	H	H	H	H	H	H	B	H	B	H	H	H	B	H	H
Marker3081604	3	9.6395	H	H	B	H	B	H	H	B	H	H	B	B	B	B	B	H	B	H	B	B	H	H	H	H	B	B	H	H	B	H	B	B	H	H	H	H	H	H	B	H	B	H	H	H	B	H	H
Marker2817901	3	11.2795	H	H	B	H	B	H	H	B	H	H	B	B	B	B	B	H	B	H	B	B	H	H	H	H	B	B	H	H	B	H	B	B	H	H	H	B	H	H	B	H	B	H	H	H	B	H	B
Marker3536827	3	12.88	H	H	B	H	B	H	H	B	H	H	B	B	B	B	B	H	B	H	B	B	H	H	H	H	B	B	H	H	B	H	B	B	H	H	H	B	H	H	B	H	B	H	H	H	B	B	B
Marker3497432	3	14.4553	H	H	B	H	B	H	H	B	H	H	B	B	B	B	B	H	B	H	B	B	H	H	H	H	B	B	H	H	B	H	B	B	H	H	H	B	H	H	B	H	B	H	H	H	B	H	B
Marker681493	3	16.7826	H	H	B	H	B	H	B	B	H	H	B	B	B	B	B	H	B	H	B	B	H	H	H	H	B	B	H	H	B	H	B	B	H	H	H	B	H	H	B	H	B	H	H	H	B	B	*
Marker3027777	3	16.7826	H	H	B	H	B	H	H	B	H	H	B	B	B	B	B	H	B	H	B	B	H	H	H	H	B	B	H	H	B	H	B	B	H	H	H	B	H	H	B	H	B	H	H	H	B	B	H
Marker2154661	3	17.5763	H	H	B	H	B	H	B	B	H	H	B	B	B	B	B	H	B	H	B	B	H	H	H	H	B	B	H	H	B	H	B	B	H	H	H	B	H	H	B	H	B	H	H	H	B	H	B
Marker3410503	3	17.5763	H	H	B	H	B	H	B	B	H	H	B	B	B	B	B	H	B	H	B	B	H	H	H	H	B	B	H	H	B	H	B	B	H	H	H	H	H	H	B	H	B	H	H	H	B	H	H
Marker1901275	3	18.3516	H	H	B	H	B	H	H	B	H	H	B	B	B	B	B	H	B	H	B	B	H	H	H	H	B	B	H	H	B	H	B	B	H	H	H	H	H	H	B	H	B	H	H	H	B	H	H
Marker3293245	3	19.1268	H	H	B	H	B	H	H	B	H	H	B	B	B	B	B	H	B	H	B	B	H	H	H	H	B	B	H	H	B	H	B	B	H	H	H	H	H	H	B	H	B	H	H	H	B	H	H
Marker641890	3	19.9021	H	H	B	H	B	H	H	B	H	H	B	B	B	B	B	H	B	H	B	B	H	H	H	H	B	B	H	H	B	H	B	B	H	H	H	H	H	H	B	H	B	H	H	H	B	H	H
Marker2787841	3	19.9021	H	H	B	H	B	H	H	B	H	H	B	B	B	B	B	H	B	H	B	B	H	H	H	H	B	B	H	H	B	H	B	B	H	H	H	H	H	H	B	H	B	H	H	H	B	H	H
Marker3084397	3	19.9021	H	H	B	H	B	H	H	B	H	H	B	B	B	B	B	H	B	H	B	B	H	H	H	H	B	B	H	H	B	H	B	B	H	H	H	H	H	H	B	H	B	H	H	H	B	H	H
Marker3430607	3	20.6773	H	H	B	H	B	H	H	B	H	H	B	B	B	B	B	B	B	H	B	B	H	H	H	H	B	B	H	H	B	H	B	B	H	H	H	H	H	H	B	H	B	H	H	H	B	H	H
Marker2373882	3	20.6773	H	H	B	H	B	H	H	B	H	H	B	B	B	B	B	B	B	H	B	B	H	H	H	H	B	B	H	H	B	H	B	B	H	H	H	H	H	H	B	H	B	H	H	H	B	H	H
Marker590987	3	21.4526	H	H	B	H	B	H	H	B	H	H	B	B	B	B	B	B	B	H	B	B	H	H	H	H	B	B	H	H	B	H	B	B	H	H	H	H	H	H	B	H	B	H	H	H	B	H	H
Marker3298410	3	22.2279	H	H	B	H	B	H	H	B	H	H	B	B	B	B	B	B	B	H	B	B	H	H	H	H	B	B	H	H	B	H	B	B	H	H	H	H	H	*	B	H	B	H	H	H	B	H	H
Marker380925	3	22.2279	H	H	B	H	B	H	H	B	H	H	B	B	B	B	B	B	B	H	B	B	H	H	H	H	B	B	H	H	B	H	B	B	H	H	H	H	H	H	B	H	B	H	H	H	B	H	H
Marker1244291	3	22.9971	H	H	B	H	B	B	H	B	H	H	B	B	B	B	B	H	B	H	B	B	H	H	H	H	B	B	H	H	B	H	B	B	H	H	H	H	B	H	B	H	B	H	*	H	B	H	H
Marker1327171	3	23.7724	H	H	B	H	B	H	H	B	H	H	B	B	B	B	B	B	B	H	B	B	H	H	H	H	B	B	H	H	B	H	B	B	H	H	H	H	H	H	B	H	B	H	H	H	B	H	H
Marker2654319	3	24.5477	H	H	B	H	B	B	H	B	H	H	B	B	B	B	B	B	B	H	B	B	H	H	H	H	B	B	H	H	B	H	B	B	H	H	H	H	H	B	B	H	B	H	B	H	B	H	H
Marker554392	3	24.5477	H	H	B	H	B	B	H	B	H	H	B	B	B	B	B	B	B	H	B	B	H	H	H	H	B	B	H	H	B	H	B	B	H	H	H	H	H	B	B	H	B	H	B	H	B	H	H
Marker700476	3	26.0985	H	H	B	H	B	*	H	B	H	H	B	B	B	B	B	B	B	H	B	B	H	H	H	H	B	B	H	H	B	H	B	B	H	H	H	H	H	B	B	H	B	H	B	H	B	H	H
Marker586334	3	26.8678	H	H	B	H	B	*	H	B	H	H	B	B	B	B	B	*	B	H	B	B	H	H	H	H	B	B	H	H	B	H	B	B	H	H	H	H	*	B	B	H	B	H	H	H	B	H	H
Marker2153956	3	26.8678	H	H	B	H	B	B	H	B	H	H	B	B	B	B	B	B	B	H	B	B	H	H	H	H	B	B	H	H	B	H	B	B	H	H	H	H	H	B	B	H	B	H	H	H	B	H	H
Marker3541337	3	27.6371	H	H	B	H	B	*	H	B	H	H	B	B	B	B	B	B	B	H	B	B	H	H	H	H	B	B	H	H	B	H	B	B	H	H	H	H	B	H	B	H	B	H	*	H	B	H	H
Marker2343597	3	29.1761	H	H	B	B	B	B	H	B	H	H	B	B	B	B	B	B	B	H	B	B	H	H	H	H	B	B	H	H	B	H	B	B	H	H	H	H	H	B	B	H	B	H	H	H	B	H	H
Marker2025162	3	29.1761	H	H	B	B	B	B	H	B	H	H	B	B	B	B	B	B	B	H	B	B	H	H	H	H	B	B	H	H	B	H	B	B	H	H	H	H	B	B	B	H	B	H	H	H	B	B	H
Marker2200371	3	29.1761	H	H	B	B	B	B	H	B	H	H	B	B	B	B	B	B	B	H	B	B	H	H	H	H	B	B	H	H	B	H	B	B	H	H	H	H	B	B	B	H	B	H	H	H	B	B	H
Marker3794254	3	30.715	H	H	B	B	B	B	H	B	H	H	B	B	B	B	B	B	B	H	B	B	H	H	H	H	B	B	H	H	B	H	B	B	H	H	H	H	B	B	B	H	B	H	H	H	B	*	H
Marker3118542	3	31.4843	H	H	B	B	B	B	H	B	H	H	B	B	B	B	B	B	B	H	B	B	H	H	H	B	B	B	H	H	B	H	B	B	H	H	B	H	B	B	B	H	B	H	H	H	B	B	*
Marker2691787	3	31.4843	H	H	B	B	B	B	H	B	H	H	B	B	B	B	B	B	B	H	B	B	H	H	H	B	B	B	H	H	B	H	B	B	H	H	H	H	B	B	B	H	B	H	H	H	B	B	H
Marker3704672	3	31.4843	H	H	B	B	B	B	H	B	H	H	B	B	B	B	H	B	B	H	B	B	H	H	H	B	B	B	H	H	B	H	B	B	H	H	H	H	B	B	B	H	B	H	H	H	B	B	H
Marker1327100	3	31.4843	H	H	B	B	B	B	H	B	H	H	B	B	B	B	*	B	B	H	B	B	H	H	H	B	B	B	H	H	B	H	B	B	H	H	H	H	B	B	B	H	B	H	H	H	B	B	H
Marker2384971	3	31.4843	H	H	B	B	B	B	H	B	H	H	B	B	B	B	H	B	B	H	B	B	H	H	H	B	B	B	H	H	B	H	B	B	H	H	*	H	B	B	B	H	B	H	H	H	B	B	*
Marker1543321	3	31.4843	H	H	B	B	B	B	H	B	H	H	B	B	B	B	H	B	B	H	B	B	H	H	H	B	B	B	H	H	B	H	B	B	H	H	H	H	B	B	B	H	B	H	H	H	B	B	*
Marker3774275	3	32.2536	H	H	B	B	B	B	H	B	H	H	B	B	B	B	H	B	B	H	B	B	H	H	H	B	B	B	H	H	B	H	B	B	H	H	H	H	B	B	B	H	B	H	H	H	B	B	H
Marker1776769	3	33.7925	H	H	B	B	H	B	H	B	H	H	B	B	B	H	H	B	B	*	B	B	H	H	H	B	B	B	H	H	B	H	B	B	H	H	H	H	B	B	B	H	B	H	*	H	H	B	H
Marker3386333	3	33.7925	H	H	B	B	B	B	H	B	H	H	B	B	B	B	H	B	B	H	B	B	H	H	H	B	B	B	H	H	B	H	B	B	H	H	H	H	B	B	B	H	B	H	H	H	B	B	H
Marker3270255	3	35.3315	H	H	B	B	B	B	H	B	H	H	B	B	B	B	H	B	B	H	B	B	H	H	H	B	B	B	H	H	B	H	B	B	H	H	H	H	B	B	B	H	B	H	H	H	B	B	H
Marker1257033	3	35.3315	H	H	B	B	B	B	H	B	H	H	B	B	B	B	H	B	B	H	B	B	H	H	H	B	B	B	H	H	B	H	B	B	H	H	H	H	B	B	B	H	B	H	H	H	B	B	B
Marker926277	3	36.1008	H	H	B	B	B	B	H	B	H	H	B	B	B	B	H	B	B	H	B	B	H	H	H	B	B	B	H	H	B	H	B	B	H	H	H	H	B	B	B	H	B	H	H	H	B	B	B
Marker1780428	3	36.8701	H	H	B	B	*	B	H	B	H	H	B	B	B	*	H	B	B	*	B	B	H	H	H	B	B	B	H	H	B	H	B	B	H	H	H	H	B	B	B	H	B	H	H	H	B	B	*
Marker1469053	3	37.6394	H	H	B	B	B	B	H	B	H	H	B	B	B	B	H	B	B	H	B	B	H	H	H	B	B	B	H	H	B	H	B	B	H	H	H	H	B	B	B	H	B	H	H	H	B	B	H
Marker2189506	3	37.6394	H	H	B	B	B	B	H	B	H	H	B	B	B	B	H	B	B	H	B	B	H	H	H	B	B	B	H	H	B	H	B	B	H	H	H	H	B	B	B	H	B	H	H	H	H	B	*
Marker1796240	3	39.1783	H	H	B	B	B	B	H	B	H	H	B	B	B	B	H	B	B	H	B	B	H	H	H	B	B	B	H	H	B	H	B	B	H	H	H	H	B	B	B	H	B	H	H	H	*	B	B
Marker2849186	3	39.1783	H	H	B	B	B	B	H	*	H	H	B	B	B	B	H	B	B	*	B	B	H	H	H	B	B	B	H	H	B	H	B	B	H	H	H	H	B	B	B	H	B	H	H	H	B	B	*
Marker2318676	3	39.9476	H	H	B	B	B	B	H	B	H	H	B	B	B	B	H	B	B	H	B	B	H	H	H	B	B	B	H	H	B	H	B	B	H	H	H	H	B	B	B	H	B	H	H	H	H	B	H
Marker1896333	3	39.9476	H	H	B	B	B	B	H	B	H	H	B	B	B	B	H	B	B	H	B	B	H	H	H	B	B	B	H	H	B	H	B	B	H	H	B	H	B	B	B	H	B	H	H	H	B	B	*
Marker3163392	3	41.5229	H	H	B	B	B	B	H	B	H	H	B	B	B	B	H	B	B	H	B	B	H	H	H	B	B	B	H	H	B	H	B	B	H	H	B	H	B	B	B	H	B	H	H	H	B	B	H
Marker1132353	3	41.5229	H	H	B	B	B	B	H	B	H	H	B	B	B	B	H	B	B	H	B	B	H	H	H	*	B	B	H	H	B	H	B	B	H	H	B	H	B	B	B	H	B	H	H	H	B	B	H
Marker3226214	3	41.5229	H	H	B	B	H	B	H	H	H	H	B	B	B	B	H	B	B	H	B	B	H	H	H	B	B	B	H	H	B	H	B	B	H	H	H	H	B	B	B	H	B	H	H	H	H	B	H
Marker3238159	3	41.5229	H	H	B	B	H	B	H	H	H	H	B	B	B	H	H	B	B	H	B	B	H	H	H	B	B	B	H	H	B	H	B	B	H	H	H	H	B	B	B	H	B	H	B	H	H	B	H
Marker3212895	3	41.5229	H	H	B	B	H	B	H	H	H	H	B	B	B	H	H	B	B	H	B	B	H	H	H	B	B	B	H	H	B	H	B	B	H	H	H	H	B	B	B	H	B	H	H	H	H	B	H
Marker2587126	3	41.5229	H	H	B	B	H	B	H	H	H	H	B	B	B	H	H	B	B	H	B	B	H	H	H	B	B	B	H	H	B	H	B	B	H	H	H	H	B	B	B	H	B	H	H	H	H	B	H
Marker1640907	3	43.0619	H	H	B	B	H	B	H	H	H	H	B	B	B	H	H	B	B	*	B	B	H	H	H	B	B	B	H	*	B	H	B	B	H	H	H	H	B	B	B	H	B	H	H	H	H	B	H
Marker3257736	3	43.8371	*	H	B	B	H	B	H	H	H	H	B	B	B	H	H	B	B	B	B	B	H	H	H	B	B	B	H	H	B	H	B	B	H	H	H	H	B	B	B	H	B	H	H	H	H	B	H
Marker588313	3	43.8371	H	H	B	B	H	B	H	H	H	H	B	B	B	H	H	B	B	B	B	B	H	H	H	B	B	B	H	H	B	H	B	B	H	H	H	H	B	B	B	H	B	H	H	H	H	B	H
Marker2511546	3	43.8371	*	H	B	B	H	B	H	H	H	H	B	B	B	H	H	B	B	*	B	B	H	H	H	B	B	B	H	H	B	H	B	B	H	H	H	H	B	B	B	*	B	H	*	H	H	B	H
Marker92610	3	43.8371	H	H	B	B	B	B	H	H	H	H	B	B	B	H	H	B	B	*	B	B	H	H	H	B	B	B	H	H	B	H	B	B	H	H	H	H	B	B	B	H	B	H	H	H	*	B	H
Marker1569396	3	43.8371	H	H	B	B	H	B	H	H	H	H	B	B	B	H	H	B	B	H	B	B	H	H	H	B	B	B	H	H	B	H	B	B	H	H	H	H	B	B	B	H	B	H	B	H	H	B	H
Marker2586321	3	44.6185	H	H	B	B	H	B	H	H	H	H	B	B	B	H	H	B	B	*	B	B	H	H	H	B	B	B	H	H	B	H	B	B	H	H	H	H	B	B	B	H	B	H	*	H	*	B	H
Marker1109512	3	46.1693	H	H	B	B	H	B	H	H	H	H	B	B	B	B	H	B	B	*	B	B	H	H	H	B	B	B	H	H	B	H	B	B	H	H	H	H	B	B	B	H	B	H	B	H	H	B	H
Marker1490835	3	48.4787	H	H	B	B	H	B	H	H	H	H	B	B	B	H	H	B	B	H	B	B	H	H	H	B	B	B	H	H	B	H	B	B	H	H	H	H	B	B	B	H	B	H	B	H	H	B	H
Marker3225101	3	48.4787	H	H	B	B	H	B	H	H	H	H	B	B	B	H	H	B	B	H	B	B	H	H	H	B	B	B	H	H	B	H	B	B	H	H	H	H	B	B	B	H	B	H	B	H	H	B	H
Marker1373653	3	49.2787	B	H	B	B	H	B	H	H	H	H	B	B	B	H	H	B	B	*	B	B	H	H	H	B	B	B	H	H	B	H	B	B	H	H	H	H	B	B	B	H	B	H	*	H	H	B	H
Marker3319325	3	49.2787	B	H	B	B	H	B	H	H	H	H	B	B	B	H	H	B	B	*	B	B	H	H	H	B	B	B	H	H	B	H	B	B	H	H	H	H	B	B	B	H	B	H	*	*	H	B	H
Marker2539982	3	49.2787	B	H	B	B	H	B	H	H	H	H	B	B	B	H	H	B	B	H	B	B	H	H	H	B	B	B	H	H	B	H	B	B	H	H	H	H	B	B	B	H	B	H	H	H	H	B	H
Marker71425	3	50.8296	B	H	B	B	H	B	H	H	H	H	B	B	B	H	H	B	B	H	B	B	H	H	H	B	B	B	H	H	B	H	B	B	H	H	H	H	B	B	B	H	B	H	B	H	H	B	H
Marker1113717	3	52.3805	H	H	B	B	H	B	H	H	H	H	B	B	B	H	H	B	B	H	H	B	H	H	H	B	B	B	H	H	B	H	B	B	H	H	H	H	B	B	B	H	B	H	B	H	H	B	H
Marker3203933	3	53.1558	B	H	B	B	H	B	H	H	H	H	B	B	B	H	H	B	B	*	H	B	H	H	H	B	B	B	H	H	B	H	B	B	H	H	H	H	B	B	B	H	B	H	B	B	H	B	H
Marker1359604	3	53.1558	B	H	B	B	H	B	H	H	H	H	B	B	B	H	H	B	B	B	H	B	H	H	H	B	B	B	H	B	B	H	B	B	H	H	H	H	B	B	B	H	B	H	B	B	H	B	H
Marker1935450	3	53.1558	B	H	B	B	H	B	H	H	H	H	B	B	B	H	H	B	B	B	H	B	H	H	H	B	B	B	H	B	B	H	B	B	H	H	H	H	B	B	B	H	B	H	B	B	H	B	H
Marker926213	3	53.9371	B	H	B	B	H	B	H	H	H	H	B	B	B	H	H	B	B	B	H	B	H	H	H	B	B	B	H	*	B	H	B	B	H	H	H	H	B	B	B	H	B	H	B	B	H	B	H
Marker2232372	3	54.7123	B	H	B	B	H	B	H	H	H	H	B	B	B	H	H	B	B	B	H	B	H	H	H	B	B	B	H	H	B	H	B	B	H	H	H	H	B	B	B	H	B	H	B	B	H	B	H
Marker973457	3	54.7123	B	H	B	B	H	B	H	H	H	H	B	B	B	H	H	B	B	B	H	B	H	H	H	B	B	B	H	*	B	H	B	B	H	*	H	H	B	B	B	H	B	H	B	B	H	B	H
Marker3298378	3	54.7123	B	H	B	B	H	B	H	H	H	H	B	B	B	H	H	B	B	B	H	B	H	H	H	B	B	B	H	B	B	H	B	B	H	B	H	H	B	B	B	H	B	H	B	B	H	B	H
Marker2706033	3	54.7123	B	H	B	B	H	B	H	H	H	H	B	B	B	H	H	B	B	B	H	B	H	H	H	B	B	B	H	H	B	H	B	B	H	H	H	H	B	B	B	H	B	H	B	B	H	B	H
Marker632801	3	54.7123	B	H	B	B	H	B	H	H	H	H	B	B	B	H	H	B	B	B	H	B	H	H	H	B	B	B	H	*	B	H	B	B	H	B	H	H	B	B	B	H	B	H	B	B	H	B	H
Marker377613	3	54.7123	B	H	B	B	H	B	H	H	H	H	B	B	B	H	H	B	B	B	H	B	H	H	H	B	B	B	H	*	B	H	B	B	H	B	H	H	B	B	B	H	B	H	B	B	H	B	H
Marker1244302	3	54.7123	B	H	B	B	H	B	H	H	H	H	B	B	B	H	H	B	B	B	H	B	H	H	H	B	B	B	H	B	B	H	B	B	H	B	H	H	B	B	B	H	B	H	B	B	H	B	H
Marker3192672	3	54.7123	B	H	B	B	H	B	H	H	H	H	B	B	B	H	H	B	B	B	H	B	H	H	H	B	B	B	H	B	B	H	B	B	H	B	H	H	B	B	B	H	B	H	B	B	H	B	H
Marker1377956	3	55.4816	B	H	B	B	H	B	H	H	H	H	B	B	B	H	H	B	B	B	H	B	H	H	H	B	B	B	H	B	B	H	B	B	H	B	B	H	B	B	B	H	B	H	B	B	H	B	H
Marker3425760	3	55.4816	B	H	B	B	H	B	H	H	H	H	B	B	B	H	H	B	B	B	H	B	H	H	H	B	B	B	H	B	B	H	B	B	H	B	B	H	B	B	B	H	B	H	B	B	H	B	H
Marker1617279	3	55.4816	B	H	B	B	H	B	H	H	H	H	B	B	B	H	H	B	B	B	H	B	H	H	H	B	B	B	H	B	B	H	B	B	H	B	B	H	B	B	B	H	B	H	B	B	H	B	H
Marker1257004	3	56.2509	B	H	B	B	H	B	H	H	H	H	B	B	B	H	H	B	B	B	H	B	H	H	H	B	B	B	H	B	B	H	B	B	H	B	B	H	B	B	B	H	B	H	B	B	H	B	H
Marker860181	3	56.2509	B	H	B	B	H	B	H	H	H	H	B	B	B	H	H	B	B	B	H	B	H	H	H	B	B	B	H	B	B	H	B	B	H	B	B	H	B	B	B	H	B	H	B	B	H	B	H
Marker605290	3	56.2509	B	H	B	B	H	B	H	H	H	H	B	B	B	H	H	B	B	B	H	B	H	H	H	B	B	B	H	B	B	H	B	B	H	B	*	H	B	B	B	H	B	H	B	B	H	B	H
Marker3698169	3	57.0202	B	H	B	B	H	B	H	H	H	H	B	B	B	H	H	B	B	B	H	B	H	*	H	B	B	B	H	B	B	H	B	B	H	B	H	H	B	B	B	H	B	H	B	B	H	B	H
Marker3774102	3	57.0202	B	H	B	B	H	B	H	H	H	H	B	B	B	H	H	B	B	B	H	B	H	H	H	B	B	B	H	B	B	H	B	B	H	B	H	H	B	B	B	H	B	H	B	B	H	B	H
Marker2360837	3	57.0202	B	H	B	B	H	B	H	H	H	H	B	B	B	H	H	B	B	B	H	B	H	H	H	B	B	B	H	B	B	H	B	B	H	B	*	H	B	B	B	H	B	H	B	B	H	B	H
Marker2874678	3	57.0202	B	H	B	B	H	B	H	H	H	H	B	B	B	H	H	B	B	B	H	B	H	H	H	B	B	B	H	B	B	H	B	B	H	B	H	H	B	B	B	H	B	H	B	B	H	B	H
Marker3276915	3	57.0202	B	H	B	B	H	B	H	H	H	H	B	B	B	H	H	B	B	B	H	B	H	H	H	B	B	B	H	B	B	H	B	B	H	B	H	H	B	B	B	H	B	H	B	B	H	B	H
Marker2929104	3	58.5832	B	H	B	B	H	B	H	H	H	H	B	B	B	H	H	B	B	B	H	B	H	B	H	B	B	B	H	B	B	H	B	B	H	B	H	H	B	B	B	H	B	H	B	B	H	B	H
Marker1295011	3	59.3645	B	H	B	B	H	B	H	H	H	H	B	B	B	H	H	B	B	B	H	B	H	B	B	B	B	B	H	B	B	H	B	B	H	B	H	H	B	B	B	H	B	H	B	B	H	B	H
Marker2721553	3	60.1398	B	H	B	B	H	B	H	H	H	H	B	B	B	H	H	B	B	B	H	B	H	B	H	B	B	B	H	B	B	H	B	B	H	B	H	H	B	B	B	H	B	H	B	B	H	B	H
Marker746903	3	60.1398	B	H	B	B	H	B	H	H	H	H	B	B	B	H	H	B	B	B	H	B	H	B	H	B	B	B	H	B	B	H	B	B	H	B	H	H	B	B	B	H	B	H	B	B	H	B	H
Marker2400191	3	63.2689	B	H	B	B	H	B	H	H	H	H	B	B	B	H	H	B	B	B	H	B	H	B	H	B	B	B	H	B	B	H	B	B	H	B	H	H	B	B	B	H	B	H	B	B	H	B	H
Marker2874643	3	66.4226	B	H	B	B	H	B	H	H	H	H	B	B	B	H	H	B	B	B	H	B	H	B	H	B	B	B	H	B	B	H	B	B	H	B	H	H	B	B	B	H	B	H	B	B	H	B	H
Marker551733	3	69.6015	B	H	B	B	H	B	H	H	H	H	B	B	B	H	H	B	B	B	H	B	H	B	B	B	B	B	H	B	B	H	B	B	H	B	H	H	B	B	B	H	B	H	B	B	H	B	H
Marker1258917	3	72.0034	B	H	B	B	H	B	H	H	H	H	B	B	B	H	H	B	B	B	H	B	H	B	B	B	B	B	H	B	B	H	B	B	H	B	H	H	B	B	B	H	B	H	B	B	H	B	H
Marker2471403	3	74.3861	B	H	B	B	H	B	H	H	H	H	B	B	B	H	H	B	B	B	H	B	H	B	B	B	B	B	H	B	B	H	B	B	H	B	H	H	B	B	B	H	B	H	B	B	H	B	H
Marker1918875	3	74.3861	B	H	B	B	H	B	H	H	H	H	B	B	B	H	H	B	B	B	H	B	H	B	B	B	B	B	H	B	B	H	B	B	H	B	H	H	B	B	B	H	B	*	B	B	H	B	H
Marker1692651	3	76.7501	B	H	B	B	H	B	H	H	H	H	B	B	B	H	H	B	B	B	H	B	H	B	B	B	B	B	H	B	B	H	B	B	H	B	H	H	B	B	B	H	B	H	B	B	H	B	H
Marker1295127	3	79.8309	B	H	B	B	H	B	H	H	H	H	B	B	B	H	H	B	B	B	H	B	H	B	B	B	B	B	H	B	B	H	B	B	H	B	H	H	B	B	B	H	B	H	B	B	H	B	H
Marker1486210	3	80.6184	B	H	B	B	H	B	H	H	H	H	B	B	B	H	H	B	B	B	H	B	H	B	B	B	B	B	H	B	B	H	B	B	H	B	H	H	B	B	B	H	B	H	B	B	H	B	H
Marker2029331	3	82.2062	B	H	B	B	H	B	H	H	H	H	B	B	B	H	H	B	B	B	H	B	H	B	B	B	B	B	H	B	B	H	B	B	H	B	H	H	B	B	B	H	B	H	B	B	H	B	H
Marker2301747	3	82.2062	B	H	B	B	H	B	H	H	H	H	B	B	B	H	H	B	B	B	H	B	H	B	B	B	B	B	H	B	B	H	B	B	H	B	H	H	B	B	B	H	B	B	B	B	H	B	H
Marker394999	3	82.2062	B	H	B	B	H	B	H	H	H	H	B	B	B	H	H	B	B	B	H	B	H	B	B	B	B	B	H	B	B	H	B	B	H	B	H	H	B	B	B	H	B	B	B	B	H	B	H
Marker973389	3	82.2062	B	H	B	B	H	B	H	H	H	H	B	B	B	H	H	B	B	B	H	B	H	B	B	B	B	B	H	B	B	H	B	B	H	B	H	H	B	B	B	H	B	B	B	B	H	B	H
Marker1975504	3	82.2062	B	H	B	B	H	B	H	H	H	H	B	B	B	H	H	B	B	B	H	B	H	B	B	B	B	B	H	B	B	H	B	B	H	B	H	H	B	B	B	H	B	*	B	B	H	B	H
Marker798195	3	82.2062	B	H	B	B	H	B	H	H	H	H	B	B	B	H	H	B	B	B	H	B	H	B	B	B	B	B	H	B	B	H	B	B	H	B	H	H	B	B	B	H	B	B	B	B	H	B	H
Marker3794318	3	82.2062	B	H	B	B	H	B	H	H	H	H	B	B	B	H	H	B	B	B	H	B	H	B	B	B	B	B	H	B	B	H	B	B	H	B	*	H	B	B	B	H	B	H	B	B	H	B	H
Marker2677185	3	82.2062	B	H	B	B	H	B	H	H	H	H	B	B	B	H	H	B	B	B	H	B	H	B	B	B	B	B	H	B	B	H	B	B	H	B	H	H	B	B	B	H	B	H	B	B	H	B	H
Marker1475046	3	82.2062	B	H	B	B	H	B	H	H	H	H	B	B	B	H	H	B	B	B	H	B	H	B	B	B	B	B	H	B	B	H	B	B	H	B	H	H	B	B	B	H	B	H	B	B	H	B	H
Marker3270123	3	82.2062	B	H	B	B	H	B	H	H	H	H	B	B	B	H	H	B	B	B	H	B	H	B	B	B	B	B	H	B	B	H	B	B	H	B	B	H	B	B	B	H	B	H	B	B	H	B	H
Marker461725	3	82.2062	B	H	B	B	H	B	H	H	H	H	B	B	B	H	H	B	B	B	H	B	H	B	B	B	B	B	H	B	B	H	B	B	H	B	B	H	B	B	B	H	B	H	B	B	H	B	H
Marker1477448	3	82.9755	B	H	B	B	H	B	H	H	H	H	B	B	B	H	H	B	B	B	H	B	H	B	B	B	B	B	H	B	B	H	B	B	H	B	B	H	B	B	B	H	B	H	B	B	H	B	H
Marker2306486	3	83.7448	B	H	B	B	H	B	H	H	H	H	B	B	B	H	H	B	B	B	H	B	H	B	B	H	B	B	H	B	B	H	B	B	H	B	B	H	B	B	B	H	B	H	B	B	H	B	H
Marker128761	3	83.7448	B	H	B	B	H	B	H	H	H	H	B	B	B	H	H	B	B	B	H	B	H	B	B	*	B	B	H	B	B	H	B	B	H	B	B	H	B	B	B	H	B	H	B	B	H	B	H
Marker1865083	3	83.7448	B	H	B	B	H	B	H	H	H	H	B	B	B	H	H	B	B	B	H	B	H	B	B	B	B	B	H	B	B	H	B	B	H	B	B	H	B	B	B	H	B	H	B	B	H	B	H
Marker3037882	3	83.7448	B	H	B	B	H	B	H	H	H	H	B	B	B	H	H	B	B	B	H	B	H	B	B	*	B	B	H	B	B	H	B	B	H	B	B	H	B	B	B	H	B	H	B	B	H	B	H
Marker119110	3	83.7448	B	H	B	B	H	B	H	H	H	H	B	B	B	H	H	B	B	B	H	B	H	B	B	H	B	B	H	B	B	H	B	B	H	B	B	H	B	B	B	H	B	H	B	B	H	B	H
Marker3065376	3	84.5141	B	H	B	B	H	B	H	H	H	H	B	B	B	H	H	B	B	B	H	B	H	B	B	H	B	B	H	B	B	H	B	B	H	B	B	H	B	B	B	H	B	H	B	B	H	B	H
Marker2160576	3	84.5141	B	H	B	B	H	B	H	H	H	H	B	B	B	H	H	B	B	B	H	B	H	B	B	*	B	B	H	B	B	H	B	B	H	B	B	H	B	B	B	H	B	H	B	B	H	B	H
Marker1854759	3	84.5141	B	H	B	B	H	B	H	H	H	H	B	B	B	H	H	B	B	B	H	B	H	B	B	H	B	B	H	B	B	H	B	B	H	B	B	H	B	B	B	H	B	H	B	B	H	B	H
Marker1131918	3	84.5141	B	H	B	B	H	B	H	H	H	H	B	B	B	H	H	B	B	B	H	B	H	B	B	H	B	B	H	B	B	H	B	B	H	B	B	H	B	B	B	H	B	H	B	B	H	B	H
Marker3532042	3	84.5141	B	H	B	B	H	B	H	H	H	H	B	B	B	H	H	B	B	B	H	B	H	B	B	B	B	B	H	B	B	H	B	B	H	B	B	H	B	B	B	H	B	H	B	B	H	B	H
Marker681291	3	84.5141	B	H	B	B	H	B	H	H	H	H	B	B	B	H	H	B	B	B	H	B	H	B	B	H	B	B	H	B	B	H	B	B	H	B	B	H	B	B	B	H	B	H	B	B	H	B	H
Marker1569400	3	84.5141	B	H	B	B	H	B	H	H	H	H	B	B	B	H	H	B	B	B	H	B	H	B	B	H	B	B	H	B	B	H	B	B	H	B	B	H	B	B	B	H	B	H	B	B	H	B	H
Marker1588001	3	84.5141	B	H	B	B	H	B	H	H	H	H	B	B	B	H	H	B	B	B	H	B	H	B	B	H	B	B	H	B	B	H	B	B	H	B	B	H	B	B	B	H	B	H	B	B	H	B	H
Marker2025192	3	85.2834	B	H	B	B	H	B	H	H	H	H	B	B	B	H	H	B	B	B	H	B	H	B	B	H	B	B	H	B	B	H	B	B	H	B	B	H	B	B	B	H	B	H	B	B	H	B	H
Marker881810	3	85.2834	B	H	B	B	H	B	H	H	H	H	B	B	B	H	H	B	B	B	H	B	H	B	B	H	B	B	H	B	B	H	B	B	H	B	B	H	B	B	B	H	B	H	B	B	H	B	H
Marker3424808	3	85.2834	B	H	B	B	H	B	H	H	H	H	B	B	B	H	H	B	B	B	H	B	H	B	B	H	B	B	H	B	B	H	B	B	H	B	B	H	B	B	B	H	B	H	B	B	H	B	H
Marker3343314	3	85.2834	B	H	B	B	H	B	H	H	H	H	B	B	B	H	H	B	B	B	H	B	H	B	B	H	B	B	H	B	B	H	B	B	H	B	B	H	B	B	B	H	B	H	B	B	H	B	H
Marker3632964	3	85.2834	B	H	B	B	H	B	H	H	H	H	B	B	B	H	H	B	B	B	H	B	H	B	B	H	B	B	H	B	B	H	B	B	H	B	B	H	B	B	B	H	B	H	B	B	H	B	H
Marker1150856	3	85.2834	B	H	B	B	H	B	H	H	H	H	B	B	B	H	H	B	B	B	H	B	H	B	B	H	B	B	H	B	B	H	B	B	H	B	B	H	B	B	B	H	B	H	B	B	H	B	H
Marker1012058	3	86.0527	B	H	B	B	H	B	H	H	H	H	B	B	B	H	H	B	B	B	H	B	H	B	B	H	B	B	H	B	B	H	B	*	H	B	B	H	B	B	B	H	B	H	B	B	H	B	H
Marker926605	3	86.0527	B	H	B	B	H	B	H	H	H	H	B	B	B	H	H	B	B	B	H	B	H	B	B	H	B	B	H	B	B	H	B	B	H	B	B	H	B	B	B	H	B	H	B	B	H	B	H
Marker2165059	3	86.0527	B	H	B	B	H	B	H	H	H	H	B	B	B	H	H	B	B	B	H	B	H	B	B	H	B	B	H	B	B	H	B	B	H	B	B	H	B	B	B	H	B	H	B	B	H	B	H
Marker3055507	3	86.0527	B	H	B	B	H	B	H	H	H	H	B	B	B	H	H	B	B	B	H	B	H	B	B	H	B	B	H	B	B	H	B	B	H	B	B	H	B	B	B	H	B	H	B	B	H	B	H
Marker3084412	3	86.0527	B	H	B	B	H	B	H	H	H	H	B	B	B	H	H	B	B	B	H	B	H	B	B	H	B	B	H	B	B	H	B	H	H	B	B	H	B	B	B	H	B	H	B	B	H	B	H
Marker2684019	3	86.0527	B	H	B	B	H	B	H	H	H	H	B	B	B	H	H	B	B	B	H	B	H	B	B	H	B	B	H	B	B	H	B	H	H	B	B	H	B	B	B	H	B	H	B	B	H	B	H
Marker808155	3	86.0527	B	H	B	B	H	B	H	H	H	H	B	B	B	H	H	B	B	B	H	B	H	B	B	H	B	B	H	B	B	H	B	H	H	B	B	H	B	B	B	H	B	H	B	B	H	B	H
Marker2938105	3	86.0527	B	H	B	B	H	B	H	H	H	H	H	B	B	H	H	B	B	B	H	B	H	B	B	H	B	B	H	B	B	H	B	H	H	B	B	H	B	B	B	H	B	H	B	B	H	B	H
Marker3383744	3	86.0527	B	H	B	B	H	B	H	H	H	H	H	B	B	H	H	B	B	B	H	B	H	B	B	H	B	B	H	B	B	H	B	H	H	B	B	H	B	B	B	H	B	H	B	B	H	B	H
Marker1790138	3	86.0527	B	H	B	B	H	B	H	H	H	H	H	B	B	B	H	B	B	B	H	B	H	B	B	H	B	B	H	B	B	H	B	H	*	B	B	H	B	B	B	H	B	H	B	B	H	B	H
Marker3238076	3	86.0527	B	H	B	B	H	B	H	H	H	H	H	B	B	B	H	B	B	B	H	B	H	B	B	H	B	B	H	B	B	H	B	H	H	B	B	H	B	B	B	H	B	H	B	B	H	B	H
Marker1560004	3	86.0527	B	H	B	B	H	B	H	H	H	H	H	B	B	B	H	B	B	B	H	B	H	B	B	H	B	B	H	B	B	H	B	H	H	B	B	H	B	B	B	B	B	H	B	B	H	B	H
Marker1395263	3	86.0527	B	H	B	B	H	B	H	H	H	H	B	H	B	B	H	B	B	B	H	B	H	B	B	H	B	B	H	B	B	H	B	H	*	B	B	H	B	B	B	B	B	H	B	B	H	B	H
Marker2793692	3	86.0527	B	H	B	B	H	B	H	H	H	H	B	H	B	H	H	B	B	B	H	B	H	B	B	H	B	B	H	B	B	H	B	H	*	B	B	H	B	B	B	B	B	H	B	B	H	B	H
Marker3091627	3	86.0527	B	H	B	B	H	B	H	H	H	H	B	H	B	H	H	B	B	B	H	B	H	B	B	H	B	B	H	B	B	H	B	H	B	B	B	H	B	B	B	B	B	H	B	B	H	B	H
Marker3309632	3	86.0527	B	H	B	B	H	B	H	H	H	H	H	H	B	H	H	B	B	B	H	B	H	B	B	H	B	B	H	B	B	H	B	H	B	B	B	H	B	B	B	B	B	H	B	B	H	B	H
Marker904232	3	86.0527	B	H	B	B	H	B	H	H	H	H	H	H	B	H	B	B	B	B	H	B	H	B	B	H	B	B	H	B	B	H	B	H	B	B	B	H	B	B	B	B	B	H	B	B	H	B	H
Marker1228538	3	86.0527	B	H	B	B	H	B	H	H	H	H	H	H	B	H	B	B	B	B	H	B	H	B	B	H	B	B	H	B	B	H	B	H	B	B	B	H	B	B	B	B	B	H	B	B	H	B	H
Marker987922	3	86.0527	B	H	B	B	H	B	H	H	H	H	H	H	B	H	B	B	B	B	H	B	H	B	B	H	B	B	H	B	B	H	B	H	B	B	B	H	B	B	B	B	B	H	B	B	H	B	H
Marker3285964	3	87.6036	B	H	B	B	H	B	H	H	H	H	H	H	B	H	B	B	B	B	H	B	H	B	B	H	B	B	H	B	B	H	B	H	B	B	B	H	B	B	B	B	B	H	B	B	H	B	H
Marker2356340	3	89.1545	B	H	B	B	H	B	H	H	H	H	H	H	B	H	B	B	B	B	H	B	H	B	B	H	B	B	H	B	B	H	B	H	B	B	B	H	B	B	B	B	B	H	B	B	H	B	H
Marker1257027	3	91.4999	B	H	B	B	H	B	H	H	H	H	H	H	B	H	H	B	B	B	H	B	H	B	B	H	B	B	H	B	B	H	B	H	B	B	B	H	B	B	B	B	B	H	B	B	H	B	H
Marker1086181	3	93.0878	B	H	B	B	H	B	H	H	H	H	*	*	B	H	H	B	B	B	H	B	H	B	B	H	B	B	H	B	B	H	B	H	B	B	B	H	B	B	B	B	B	H	B	B	H	B	H
Marker987958	3	94.6756	B	H	B	B	H	B	H	H	H	H	H	H	B	H	H	B	B	B	H	B	H	B	B	H	B	B	H	B	B	H	B	H	B	B	B	H	B	B	B	B	B	H	B	B	H	B	H
Marker715940	3	94.6756	B	H	B	B	H	B	H	H	H	H	H	H	B	H	H	B	B	B	H	B	H	B	B	H	B	B	H	B	B	H	B	H	B	B	B	H	B	B	B	B	B	H	B	B	H	B	H
Marker1718561	3	96.2634	B	H	B	B	H	B	H	H	H	H	H	H	B	H	H	B	B	B	H	B	H	B	B	H	B	B	H	B	B	H	B	H	B	B	B	H	B	B	B	B	B	H	B	B	H	B	H
Marker960543	3	97.0572	B	H	B	B	H	B	H	H	H	H	H	H	B	H	H	B	B	B	H	B	H	B	B	H	B	B	H	B	B	H	B	H	B	B	B	H	B	B	B	B	B	H	B	B	H	B	H
Marker2309853	3	97.0572	B	H	B	B	H	B	H	H	H	H	H	H	B	H	H	B	B	B	H	B	H	B	B	H	B	B	H	B	B	H	B	H	B	B	B	H	B	B	B	B	B	H	B	B	H	B	H
[truncated: 2,082 more rows]
[truncated: 83 more columns]

## Sheet: Table S4
Supplementary Table 4. The information of 181 KASP markers in 127 individuals of BC1a population
MarkerID	Linkage groups	Genetic distance(cM)	1	2	4	5	6	9	10	11	12	13	16	19	21	23	24	25	28	30	31	34	35	41	42	45	46	49	50	51	57	58	61	62	63	65	69	70	71	73	75	76	77	78	79	80	81	83	84
KM2547976	1	0	H	H	B	H	B	H	B	B	H	B	B	B	B	B	B	H	H	B	B	H	H	H	H	B	B	B	H	B	B	B	H	H	B	B	H	H	B	B	H	H	H	H	B	H	H	B	H
KM253429	1	5.5786	H	H	B	H	B	H	B	B	H	B	B	B	B	B	B	*	H	B	B	H	H	H	H	B	B	B	H	B	B	B	H	H	B	B	H	H	B	*	H	H	H	H	B	H	H	B	H
KM1227649	1	8.7575	H	H	B	H	B	H	B	B	*	B	B	B	B	B	B	H	H	B	B	H	H	H	H	B	B	B	H	B	B	B	H	H	B	B	H	H	B	B	H	H	H	H	B	H	H	B	H
KM2559390	1	12.0141	H	H	B	H	B	H	B	B	H	B	B	B	B	B	B	H	H	B	B	B	H	H	H	B	B	B	H	B	B	B	H	H	B	B	H	H	B	*	H	H	H	H	B	H	H	B	H
KM758948	1	13.654	B	H	B	H	B	H	B	H	H	B	B	B	B	B	B	H	B	B	B	B	H	H	H	B	B	B	H	B	B	B	H	H	B	B	H	H	B	B	H	H	H	H	B	H	H	B	H
KM3462312	1	13.654	B	H	H	H	H	H	B	H	H	B	B	H	B	B	B	H	B	B	B	B	H	B	H	B	B	B	H	B	B	B	H	H	H	B	H	H	B	B	H	H	H	H	B	H	H	B	B
KM1855970	1	14.4415	B	B	H	H	H	H	B	H	H	B	B	H	B	B	B	B	B	H	B	B	H	B	H	B	B	B	H	B	B	B	B	H	H	B	H	H	B	B	B	H	B	H	B	H	H	B	B
KM2843560	1	14.4415	B	B	H	H	H	H	B	H	H	B	B	H	B	B	B	B	B	H	B	B	H	B	H	B	B	B	H	B	B	B	B	H	H	B	H	H	B	B	B	H	B	H	B	H	H	B	B
KM2331746	1	14.4415	B	B	H	H	H	H	B	H	H	B	B	H	H	B	B	B	B	H	B	B	H	B	B	B	B	B	H	B	B	H	B	H	H	B	H	H	B	B	B	H	B	H	H	H	H	B	B
KM1845366	1	16.1516	B	B	H	H	H	H	B	H	H	B	B	H	H	B	B	B	B	H	B	B	H	B	B	B	B	B	H	B	B	H	B	H	H	B	H	H	B	B	B	H	B	H	H	H	H	B	B
KM53887	1	18.5155	B	B	H	H	H	H	B	H	*	B	B	H	H	B	B	B	B	H	B	B	H	B	B	B	B	B	H	B	B	H	B	H	H	B	H	H	B	*	B	H	B	H	H	H	H	B	B
KM631122	1	20.0908	B	B	H	H	H	B	B	H	H	B	B	B	H	B	B	B	B	H	B	B	H	B	B	B	B	B	H	B	B	H	B	H	H	B	H	H	B	B	B	H	B	H	H	H	H	B	B
KM393744	1	20.8783	B	B	H	H	H	B	B	H	H	B	B	H	H	B	B	B	B	H	B	B	H	B	B	B	B	B	H	B	B	H	B	H	H	B	H	H	B	B	B	H	B	H	H	H	H	B	B
KM2323866	1	23.2423	B	B	H	H	H	B	B	H	H	B	B	*	H	B	B	B	B	H	B	B	H	B	B	B	B	B	H	H	B	H	B	H	H	B	H	H	B	*	H	H	B	H	H	H	H	B	B
KM1462434	1	24.0297	B	B	H	H	H	B	B	H	H	B	B	H	H	B	B	B	B	H	B	B	H	B	B	*	B	B	H	B	B	H	B	H	H	B	H	H	B	B	B	H	B	H	H	H	H	B	B
KM1659163	1	25.6051	B	B	H	H	H	B	B	H	H	B	B	H	H	B	B	B	H	H	B	B	H	B	B	B	B	B	H	B	B	H	B	H	H	B	H	H	B	B	B	H	B	H	H	H	H	B	B
KM2448502	1	27.1929	B	B	H	H	H	B	B	H	H	B	B	*	H	B	B	B	B	H	B	B	H	B	B	B	B	B	H	B	B	H	B	H	H	B	H	H	B	*	H	H	B	H	H	H	H	B	B
KM2786190	1	27.993	B	B	H	H	H	B	B	H	B	B	B	H	H	B	B	B	H	H	B	B	H	B	B	B	B	B	H	B	B	H	B	H	H	B	H	H	B	B	B	H	B	H	H	H	H	B	B
KM3223572	1	28.7867	B	B	H	H	H	B	B	H	H	B	B	H	H	B	B	B	B	H	B	B	H	B	B	B	B	B	H	B	B	H	B	H	H	B	H	H	B	B	H	H	B	H	H	H	H	B	B
KM147917	1	32.7952	B	B	H	H	H	B	B	H	H	B	B	H	H	B	B	B	B	H	B	B	H	B	B	B	B	B	H	B	B	H	B	H	H	B	H	H	B	B	H	H	B	H	H	H	H	B	B
KM2121730	1	32.7952	B	B	H	H	H	B	B	H	H	B	B	H	H	B	B	B	B	H	B	B	H	B	B	B	B	B	H	B	B	H	B	H	H	B	H	H	B	B	H	H	B	H	H	H	H	B	B
KM2499415	1	37.6101	B	B	H	H	H	B	B	H	H	B	B	H	H	B	B	B	B	H	B	B	H	B	B	B	B	B	H	B	B	H	B	H	H	B	H	H	B	*	*	H	B	H	H	H	H	B	B
KM3618800	1	41.6841	B	B	B	H	H	B	B	H	B	B	B	H	H	B	B	B	B	H	H	B	H	B	B	B	B	B	H	B	B	H	B	H	H	B	H	H	B	B	H	H	B	H	H	H	H	B	B
KM3194195	1	44.9947	B	B	H	H	H	B	B	H	B	B	B	H	H	B	B	B	B	H	B	B	H	B	B	B	B	B	H	B	B	H	B	H	H	B	H	H	B	B	H	H	B	H	H	H	H	B	B
KM1871659	1	45.8078	B	B	H	H	H	B	B	H	B	B	B	H	H	B	B	H	B	H	B	B	H	*	B	B	B	B	H	B	B	H	B	H	H	B	H	H	B	B	H	H	B	H	H	H	H	B	B
KM3562470	1	46.6079	B	B	H	H	H	B	B	H	B	B	B	H	H	B	B	B	B	H	B	B	H	B	B	B	B	B	H	B	B	H	B	H	H	B	H	H	B	B	H	H	B	H	H	H	H	B	B
KM1985241	1	46.6079	B	B	H	H	H	B	B	H	B	B	B	H	H	B	B	B	B	H	B	B	H	B	B	B	B	B	H	B	B	H	B	H	H	B	H	H	B	B	H	H	B	H	H	H	H	B	B
KM3645835	1	46.6079	B	B	H	H	H	B	B	H	B	B	B	H	H	B	B	B	B	H	B	B	H	B	B	B	B	B	H	B	B	H	B	H	H	B	H	H	B	B	H	H	B	H	H	H	H	B	B
KM2499592	1	46.6079	B	B	B	H	H	B	B	H	B	B	B	H	H	B	B	B	B	H	B	B	H	B	B	B	B	B	H	B	B	H	B	H	H	B	H	H	B	B	H	H	B	H	H	H	H	B	B
KM424671	1	46.6079	B	B	B	H	H	B	B	H	B	B	B	H	H	B	B	B	B	H	B	B	H	B	B	B	B	B	H	B	B	H	B	H	H	B	H	H	B	B	H	H	B	H	H	H	H	B	B
KM1459732	1	46.6079	B	B	B	H	H	B	B	H	B	B	B	H	H	B	B	B	B	H	B	B	H	B	B	B	B	B	H	B	B	H	B	H	H	B	H	H	B	B	H	H	B	H	H	H	H	B	B
KM138717	1	46.6079	B	B	B	H	H	B	B	H	B	B	B	H	H	B	B	B	B	H	B	B	H	B	B	B	B	B	H	B	B	H	B	H	H	B	H	H	B	B	H	H	B	H	H	H	H	B	B
KM169473	1	46.6079	B	B	B	H	H	B	B	H	B	B	B	H	H	B	B	B	B	H	B	B	H	B	B	B	B	B	H	B	B	H	B	H	H	B	H	H	B	B	*	H	B	H	H	H	H	B	B
KM3540547	1	46.6079	B	B	B	H	H	B	B	H	B	B	B	H	H	B	B	B	B	H	B	B	H	B	B	B	B	B	H	B	B	H	B	H	H	B	H	H	B	B	H	H	B	H	H	H	H	B	B
KM1067787	1	46.6079	B	B	B	H	H	B	B	H	B	B	B	H	H	B	B	B	B	H	B	B	H	B	B	B	B	B	H	B	B	H	B	H	H	B	H	H	B	B	H	H	B	H	H	H	H	B	B
KM3770537	1	47.4144	B	B	B	H	H	B	B	H	B	B	B	H	H	B	B	H	B	H	B	B	H	B	B	B	B	B	H	B	B	H	B	H	H	B	H	H	B	*	H	H	B	H	H	H	H	B	B
KM1398636	1	49.0149	B	B	B	H	H	B	B	H	B	B	B	H	H	B	B	B	B	H	B	B	H	B	B	B	B	B	H	B	B	H	B	H	H	B	H	H	B	*	H	H	B	H	H	H	H	B	B
KM3216877	1	52.1938	B	B	B	H	H	B	B	H	B	B	B	H	H	B	B	B	B	H	B	B	H	B	B	B	B	B	H	B	B	H	B	H	H	B	H	H	B	*	H	H	B	H	H	H	H	B	B
KM645421	1	55.3727	B	B	B	H	H	B	B	H	B	B	B	H	H	B	B	B	B	H	B	B	H	B	B	B	B	B	H	B	B	H	B	H	H	B	H	H	B	H	H	H	B	H	H	H	H	B	B
KM2670262	1	56.1728	B	B	B	H	H	B	B	H	B	B	B	H	H	B	B	B	B	H	B	B	H	B	B	B	B	B	H	*	B	H	B	H	H	B	H	H	B	H	H	H	B	H	H	H	H	B	B
KM2845673	1	56.1728	B	B	B	H	H	B	B	H	B	B	B	H	H	B	B	B	B	H	B	B	H	B	B	B	B	B	H	B	B	H	B	H	H	B	H	H	B	H	H	H	B	H	H	H	H	B	B
KM3334282	1	56.1728	B	B	B	H	H	B	B	H	B	B	B	H	H	B	B	B	B	H	B	B	H	B	B	B	B	B	H	B	B	H	B	H	H	B	H	H	B	H	H	H	B	H	H	H	H	B	B
KM2612163	1	56.9665	B	B	B	H	H	B	B	H	B	B	B	H	H	B	B	B	B	H	B	B	H	B	B	B	B	B	H	B	B	H	B	H	H	B	H	H	B	H	H	H	B	H	H	H	H	B	B
KM2066671	1	58.5543	B	B	B	H	H	B	B	H	B	B	B	H	H	B	B	B	B	H	B	B	H	B	B	B	B	B	H	B	B	H	B	H	H	B	H	H	B	H	H	H	B	H	H	H	H	B	B
KM3379239	1	58.5543	B	B	B	H	H	B	B	H	B	B	B	H	H	B	B	B	B	H	B	B	H	B	B	B	B	B	H	B	B	H	B	H	H	B	H	H	B	H	H	H	B	H	H	H	H	B	B
KM2165593	1	58.5543	B	B	B	H	H	B	B	H	B	B	B	H	H	B	B	B	B	H	B	B	H	B	B	B	B	B	H	B	B	H	B	H	H	B	H	H	B	H	H	H	B	H	H	H	H	B	B
KM772523	1	58.5543	B	B	B	H	H	B	B	H	B	B	B	H	H	B	B	B	B	H	B	B	H	B	B	B	B	B	H	B	B	H	B	H	H	B	H	H	B	H	H	H	B	H	H	H	H	B	B
KM3771605	1	58.5543	B	B	B	H	H	B	B	H	B	B	B	H	H	B	B	B	B	H	B	B	H	B	B	B	B	B	H	B	B	H	B	H	H	B	H	H	B	H	H	H	B	H	H	H	H	B	B
KM2897873	1	58.5543	B	B	B	H	H	B	B	H	B	B	B	H	H	B	B	B	B	H	B	B	H	*	B	B	B	B	H	B	B	H	B	H	H	B	H	H	B	B	B	H	B	H	H	H	H	B	B
KM2699771	1	58.5543	B	B	B	H	H	B	B	H	B	B	B	H	H	B	*	B	B	H	B	B	H	B	B	B	B	B	*	B	B	H	B	H	H	B	H	H	B	*	H	H	B	H	H	H	H	B	B
KM980854	1	59.3544	B	B	B	H	H	B	B	H	B	B	B	*	H	B	B	B	B	H	B	B	H	B	B	B	B	B	H	B	*	H	B	H	H	B	H	H	B	H	H	H	*	*	H	H	H	B	B
KM3534754	1	64.2083	B	B	B	H	H	B	B	H	B	B	B	H	H	B	B	B	H	H	B	B	H	B	B	B	B	B	H	B	B	H	B	H	H	B	H	H	B	B	B	H	B	H	H	H	H	B	B
KM2292864	1	65.8217	B	B	B	H	H	B	B	H	B	B	B	H	H	B	B	B	H	H	B	B	H	B	B	B	B	B	H	B	B	H	B	H	H	B	H	H	B	H	B	H	B	H	H	H	H	B	B
KM1655994	1	66.6415	B	B	B	H	H	B	B	H	B	B	B	H	H	B	B	B	H	H	B	B	H	B	B	B	B	B	H	B	B	H	B	H	H	B	H	H	B	H	B	H	B	H	H	H	H	B	B
KM3546158	1	66.6415	B	B	B	H	H	B	B	H	B	B	B	H	H	B	B	B	B	H	B	B	H	B	B	H	B	B	H	B	B	H	B	H	H	B	H	H	B	H	H	H	B	H	H	H	H	B	B
KM2064071	1	66.6415	B	B	B	H	H	B	B	H	B	B	B	H	H	B	B	B	B	H	B	B	H	B	B	H	B	B	H	B	B	H	B	H	H	B	H	H	B	*	H	*	*	H	H	H	H	B	B
KM1839661	1	66.6415	B	B	B	H	H	B	B	H	B	B	B	H	H	B	B	B	B	*	B	B	H	B	B	H	*	B	H	B	B	H	B	H	*	B	H	H	*	*	H	H	B	H	H	H	H	B	B
KM3663929	1	70.7491	B	B	B	H	H	B	B	H	B	B	B	H	H	B	B	B	B	H	B	B	H	B	B	H	B	B	H	B	B	H	B	H	H	B	H	H	B	H	H	H	B	H	H	H	H	B	B
KM1698891	1	73.9534	B	B	B	H	H	B	B	H	B	B	B	H	H	B	B	B	H	H	B	B	H	B	B	B	B	B	H	B	B	H	B	H	H	B	H	H	B	H	B	H	B	H	H	H	H	B	B
KM645391	1	77.8986	B	B	H	H	H	B	B	H	B	B	*	H	H	B	H	B	H	H	B	B	H	B	B	B	B	B	H	B	B	H	B	H	H	B	H	H	B	*	H	H	B	H	H	H	H	B	B
KM32072	1	90.7743	B	B	B	H	H	B	B	H	B	B	H	H	H	B	B	H	B	H	B	B	H	B	B	B	B	B	H	B	B	H	B	H	H	B	H	H	B	B	H	H	B	H	H	H	H	B	B
KM1262138	1	97.909	B	B	B	H	H	B	B	H	B	B	B	H	H	B	B	B	B	H	B	B	H	B	B	H	B	B	H	B	B	H	B	H	H	B	H	H	B	H	H	H	B	H	H	H	H	B	B
KM2578244	1	115.0901	B	B	B	H	H	B	B	H	B	B	B	H	H	B	H	B	B	H	B	B	H	B	B	H	B	B	H	B	B	H	B	H	H	B	H	H	B	H	H	H	B	H	H	H	H	B	B
KM2532038	1	134.9736	B	B	B	H	H	B	B	H	B	B	B	H	H	B	B	B	B	H	B	B	H	B	B	H	B	B	H	B	B	H	B	H	H	B	H	H	B	H	B	H	B	H	H	H	H	B	B
KM2544246	1	141.4089	B	B	B	H	H	B	B	H	B	B	B	H	H	B	H	H	B	H	B	B	H	B	B	H	B	B	H	B	B	H	B	H	H	B	H	H	B	H	H	H	B	H	H	H	H	B	B
KM256436	1	142.2354	B	B	H	H	H	B	B	H	B	H	B	*	H	B	B	B	B	H	B	B	H	B	B	B	B	B	H	B	B	H	B	H	H	B	H	H	B	B	B	B	B	H	H	H	H	B	B
KM1091570	1	143.0976	B	B	H	H	H	B	B	H	B	H	B	*	H	B	B	B	B	H	B	B	H	B	B	B	B	B	H	B	B	H	B	H	H	B	H	H	B	B	B	B	B	H	H	H	H	B	B
KM256247	1	146.4359	B	B	B	H	H	B	B	H	B	H	B	H	H	B	B	B	B	H	B	B	H	B	B	H	B	B	H	B	B	H	B	H	H	B	H	H	B	H	H	H	B	H	H	H	H	B	B
KM598176	2	0	B	B	B	B	H	H	H	H	H	B	B	B	B	B	H	H	B	H	H	B	B	B	H	H	B	B	B	B	B	H	H	H	H	B	B	B	B	H	B	B	H	B	B	B	H	B	B
KM23882	2	3.1538	B	B	B	B	H	H	H	H	H	B	B	B	B	B	H	H	B	H	H	B	B	B	H	H	B	B	B	B	B	H	B	H	H	B	B	B	B	H	B	B	H	B	B	B	H	B	B
KM625108	2	6.3076	H	B	B	B	H	H	H	H	H	B	B	B	B	B	H	H	B	H	H	B	B	B	H	H	B	B	B	B	B	B	B	H	H	B	B	B	B	H	B	B	H	B	B	B	B	B	B
KM1939411	2	7.1013	H	B	B	B	H	H	H	H	H	B	B	H	B	B	H	H	H	H	H	B	B	B	H	H	B	B	B	B	B	B	B	H	H	B	B	B	B	H	B	B	H	B	B	B	B	B	B
KM3712749	2	10.3316	H	B	B	B	H	H	H	H	H	B	B	H	B	B	H	B	B	H	H	B	B	B	H	H	B	B	B	B	B	B	B	H	H	B	B	B	B	H	B	B	H	B	B	B	B	B	B
KM3256126	2	13.5619	H	B	B	B	H	H	H	H	H	B	B	H	B	B	H	B	B	H	H	B	B	B	H	H	B	B	B	B	B	B	B	H	H	B	B	B	B	H	B	B	H	B	B	B	B	B	B
KM1913586	2	16.7407	H	B	B	B	H	H	H	H	H	B	B	H	B	B	H	B	B	H	H	B	B	B	H	H	B	B	B	B	B	B	B	H	H	B	B	B	H	H	B	B	H	B	B	B	B	B	B
KM127073	2	18.3413	H	B	B	B	H	H	H	H	H	B	B	H	B	B	H	B	H	B	H	*	B	B	H	H	B	B	B	B	B	B	B	H	H	B	B	B	H	H	B	B	H	B	B	B	B	B	B
KM2594850	2	25.651	H	H	B	B	H	H	H	H	H	B	B	H	B	B	H	B	H	B	H	B	B	B	H	H	B	B	B	B	B	B	B	H	H	B	B	B	H	H	B	B	H	B	B	B	B	B	B
KM3204	2	25.651	H	H	B	B	H	H	H	B	H	B	B	H	B	B	H	B	B	B	H	B	B	B	H	H	B	B	B	B	B	B	H	H	H	H	B	B	H	H	B	B	H	B	B	B	B	B	B
KM3101678	2	28.8554	H	H	B	B	H	H	H	B	H	B	B	H	B	B	H	B	H	B	H	B	B	B	H	H	B	B	B	B	B	B	B	H	H	H	B	B	H	H	B	B	H	H	B	B	B	B	B
KM1344692	2	35.2907	H	H	B	B	H	H	H	B	H	B	B	H	B	B	H	B	H	B	H	B	B	B	H	H	B	B	H	B	B	B	B	H	H	H	B	H	H	H	B	B	H	H	B	B	B	B	B
KM2959655	2	42.4253	H	H	B	B	H	B	H	B	H	B	B	H	B	B	H	B	B	B	H	B	B	B	H	H	B	B	H	B	B	B	B	B	H	*	B	H	H	H	B	B	H	H	B	B	B	B	B
KM423156	2	47.1639	H	H	B	B	H	B	H	B	H	B	B	H	B	H	H	B	H	B	H	H	B	B	H	H	B	B	H	B	B	B	B	B	H	H	B	H	H	H	B	B	H	H	B	B	B	B	B
KM2994818	2	52.6982	H	H	B	B	H	B	H	B	H	B	B	H	B	H	H	B	H	B	H	H	B	B	H	H	B	B	H	B	B	B	B	B	H	H	B	H	H	H	B	B	H	H	B	B	B	B	B
KM1668736	2	55.877	H	H	B	B	H	B	B	B	H	B	H	H	B	H	H	B	B	B	H	H	H	B	H	H	B	B	H	B	*	B	B	B	B	H	B	H	H	H	B	B	H	H	B	B	B	B	B
KM1072425	2	58.2598	H	H	B	B	H	B	B	B	H	B	H	H	B	H	H	B	B	B	H	H	H	B	H	H	B	B	H	B	B	B	B	B	B	H	B	H	H	H	B	B	H	H	B	B	B	B	B
KM3312451	2	63.7941	H	H	B	H	H	B	B	B	H	B	H	H	B	H	H	H	B	B	H	H	H	B	H	H	B	B	H	B	B	B	B	B	B	H	B	H	H	H	B	B	H	H	B	B	B	B	B
KM272118	2	67.7393	H	H	B	H	H	B	B	B	H	B	H	H	B	H	H	H	H	B	H	H	H	B	H	H	B	B	H	B	B	B	B	B	B	H	B	H	B	H	B	B	H	H	B	B	B	B	B
KM1425406	2	73.2736	H	H	B	H	H	B	B	B	H	B	H	H	B	H	H	H	*	B	H	H	H	B	H	H	H	B	H	B	B	B	B	B	B	H	B	H	B	B	B	B	H	H	B	B	B	B	B
KM1595	2	80.4082	H	H	B	H	H	B	B	B	B	B	H	H	B	H	H	H	B	B	H	H	H	B	H	H	H	B	H	B	B	B	B	B	B	H	B	H	B	B	B	B	H	H	B	B	B	B	B
KM1877774	2	86.7411	H	H	B	H	H	B	B	B	B	B	H	H	B	H	H	H	H	B	H	H	H	B	H	H	H	B	H	B	B	B	B	B	B	H	B	H	B	B	B	B	H	H	B	B	B	B	B
KM570377	2	89.8949	H	H	B	H	H	B	B	B	B	B	H	H	H	H	H	H	H	B	H	H	B	B	H	H	H	B	H	B	B	B	B	B	B	H	B	H	B	B	B	B	H	H	B	B	B	B	B
KM987958	3	0	H	H	B	H	B	H	H	B	H	H	B	B	B	B	B	H	B	H	B	B	H	H	B	H	B	B	H	H	B	H	B	B	H	H	H	H	H	H	B	H	B	H	H	H	B	H	H
KM2937983	3	0	H	H	B	H	B	H	H	B	H	H	B	B	B	B	B	H	H	H	B	B	H	H	H	H	B	B	H	H	B	H	B	B	H	H	H	H	H	H	B	H	B	H	H	H	B	H	H
KM2708102	3	4.7385	H	H	B	H	B	B	H	B	H	H	B	B	B	B	B	B	H	H	B	B	H	H	H	H	B	B	H	H	B	H	B	B	H	H	H	H	H	B	B	H	B	H	H	H	B	H	H
KM3238076	3	7.8923	H	H	B	B	B	B	H	B	H	H	B	B	B	B	B	B	B	H	B	B	H	H	H	H	B	B	H	H	B	H	B	B	H	H	H	H	B	B	B	H	B	H	H	H	B	B	H
KM2511558	3	17.4561	H	H	B	B	B	B	H	B	H	H	H	B	B	B	H	B	H	H	B	B	H	H	H	H	B	B	H	H	B	H	B	B	H	H	H	H	B	B	B	H	B	H	H	H	B	B	H
KM3184979	3	20.6605	H	H	B	*	B	B	H	B	H	H	B	B	B	B	H	B	B	H	B	B	H	H	H	B	B	B	H	H	B	H	B	B	H	H	H	H	B	B	B	H	B	H	H	H	B	B	H
KM492542	3	30.3811	H	H	B	B	B	B	H	B	H	H	B	B	B	B	H	B	B	H	B	B	H	H	H	B	B	B	H	H	B	H	B	B	H	H	H	H	B	B	H	H	B	H	H	H	B	B	H
KM1491064	3	39.1308	H	H	B	B	H	B	H	B	H	H	B	B	B	B	H	B	B	H	B	B	H	H	H	B	B	B	H	H	B	H	B	B	H	H	H	H	B	B	H	H	B	H	H	H	H	B	H
KM730875	3	43.8693	H	H	B	B	H	B	H	B	H	H	B	B	B	H	H	B	H	H	B	B	H	H	H	B	B	B	H	H	B	H	B	B	H	H	H	H	B	B	B	H	B	H	H	H	H	B	H
KM1341722	3	49.4036	H	H	B	B	H	B	H	H	H	H	B	B	B	H	H	B	B	H	B	B	H	H	H	B	B	B	H	H	B	H	B	B	H	H	H	H	B	B	H	H	B	H	H	H	H	B	H
KM3218252	3	57.3437	H	H	B	B	H	B	H	H	H	H	B	B	B	H	H	B	B	H	B	B	H	H	H	B	B	*	H	H	B	H	B	B	H	H	H	H	B	B	*	H	B	H	H	H	H	B	H
KM1699307	3	61.3203	H	H	B	*	H	B	H	H	H	H	B	B	B	H	H	B	B	H	B	B	H	H	H	B	B	B	H	H	B	H	B	B	*	H	H	H	B	B	B	H	B	H	*	H	H	B	H
KM2188167	3	69.3245	H	H	B	B	H	B	H	H	H	H	B	B	B	H	H	B	B	H	B	B	H	H	H	B	B	B	H	H	B	H	B	B	H	H	H	H	B	B	B	H	B	H	H	H	H	B	H
KM2614105	3	72.4783	H	H	B	B	H	B	H	H	H	H	B	H	H	H	H	B	B	H	B	B	H	H	H	*	B	B	H	H	B	*	B	B	H	H	H	H	B	B	B	H	B	H	H	H	H	B	H
KM3539532	3	78.8111	H	H	B	B	H	H	H	H	H	H	B	H	H	H	H	B	B	H	B	B	H	H	H	B	B	B	H	H	B	H	B	B	H	H	H	H	B	B	B	H	B	H	H	H	H	B	H
KM1171387	3	85.144	H	H	B	B	H	B	H	H	H	H	B	B	B	H	H	B	H	H	B	B	H	H	H	B	B	B	H	H	B	H	B	B	H	H	H	H	B	B	B	H	B	H	H	H	H	B	H
KM3315186	3	89.1206	H	H	B	B	H	B	H	H	H	H	B	B	B	H	H	B	H	H	H	B	H	H	H	B	B	B	H	H	B	H	B	B	H	H	H	H	B	B	B	H	B	H	H	H	H	B	H
KM3677307	3	100.4203	B	H	B	B	H	B	H	H	H	H	B	B	B	H	H	B	B	H	H	B	H	H	H	B	B	B	H	H	B	H	B	B	H	H	H	H	B	B	B	H	B	H	B	B	H	B	H
KM2595105	3	102.0738	B	H	B	B	H	B	H	H	H	H	B	B	B	H	H	B	H	B	H	B	H	H	H	B	B	B	H	B	B	H	B	B	H	B	H	H	B	B	B	H	B	H	B	B	H	B	H
KM3677664	3	103.741	B	H	B	B	H	B	H	H	H	H	B	B	B	H	H	B	B	B	H	B	H	B	H	B	B	B	H	B	B	H	B	B	H	B	H	H	B	B	B	H	B	H	B	B	H	B	H
KM41831444	3	106.2431	B	H	B	B	H	B	H	H	H	H	B	B	B	H	H	B	B	B	H	B	H	B	B	B	B	B	H	B	B	H	B	B	H	B	H	H	B	B	H	H	B	H	B	B	H	B	H
KM636298	3	108.7663	B	H	B	H	B	H	H	H	H	H	B	B	B	H	H	B	H	B	H	B	H	B	B	H	B	B	H	B	B	H	B	B	H	B	B	H	B	B	B	H	B	H	B	B	H	B	H
KM3774691	3	108.7663	B	H	B	B	H	B	H	H	H	H	B	B	B	H	H	B	B	B	H	B	H	B	B	H	B	B	H	B	B	H	B	B	H	B	B	H	B	B	H	H	B	H	B	B	H	B	H
KM413239	3	115.0991	B	H	B	B	H	B	H	H	H	H	B	B	B	H	H	B	B	B	H	B	H	B	B	H	B	B	H	B	B	H	B	H	H	B	B	H	B	B	B	H	B	H	B	B	H	B	H
KM1823395	3	120.6777	B	H	B	B	H	B	H	H	H	H	B	H	B	H	H	B	B	B	H	B	H	B	B	H	B	B	H	B	B	H	B	H	B	B	B	H	B	B	B	B	B	H	B	B	H	B	H
KM2939934	3	123.0605	B	H	B	B	H	B	H	H	H	H	B	H	B	H	H	B	B	B	H	B	H	B	B	H	B	B	H	B	B	H	B	H	B	B	B	H	B	B	B	B	B	B	B	B	H	B	H
KM101448	3	126.4846	B	H	B	B	H	B	H	H	H	H	B	H	B	H	H	B	B	B	H	B	H	B	H	H	B	B	H	B	B	H	B	H	B	B	B	H	B	B	B	B	B	H	B	B	H	B	H
KM2939803	3	135.1923	B	H	B	B	H	B	H	H	H	H	B	H	B	H	H	B	B	B	H	B	H	B	H	H	B	B	H	B	B	H	B	H	B	B	B	H	B	B	B	B	B	H	B	B	H	B	H
KM324550	3	146.4919	B	H	B	B	H	B	H	H	B	H	B	H	B	H	H	B	B	B	H	B	H	B	H	H	B	B	H	B	B	H	B	H	H	B	B	H	B	B	B	B	B	H	B	B	H	H	H
KM706861	3	153.6266	B	H	B	B	H	B	H	H	B	H	B	H	B	H	H	B	*	B	H	B	H	B	H	H	B	B	H	B	B	H	B	H	H	B	B	H	B	B	B	B	B	H	B	B	H	H	H
KM3363916	3	163.3472	B	H	B	B	H	B	H	H	B	H	B	H	B	H	H	B	B	B	H	B	H	B	H	H	B	B	H	B	B	H	B	H	H	B	B	H	B	B	B	B	B	H	B	B	H	H	H
KM3309304	3	166.5516	B	H	B	B	H	B	H	H	B	H	B	H	B	H	H	B	B	B	H	B	H	B	H	H	B	B	H	B	B	H	B	H	H	B	B	H	B	B	B	B	B	H	B	B	H	H	H
KM1720210	4	0	H	B	H	H	B	B	B	H	B	B	B	H	B	B	H	H	H	B	B	B	B	H	H	H	B	B	H	H	B	H	H	B	B	B	H	H	B	H	H	H	B	B	H	H	H	H	H
KM1994836	4	8.1356	H	B	B	H	B	B	B	H	B	B	B	H	B	B	B	H	B	B	B	B	B	H	H	H	B	B	H	H	B	H	H	B	B	B	H	H	B	H	H	H	B	B	H	H	H	H	H
KM641516	4	19.7206	H	B	B	H	B	B	B	H	B	*	H	B	B	B	B	H	B	B	B	B	*	H	H	B	H	B	H	H	B	H	B	B	B	B	H	H	B	H	H	H	B	B	H	H	H	H	H
KM372740	4	25.4365	B	B	B	H	B	B	B	H	B	B	H	B	B	B	B	H	B	H	H	B	B	H	H	H	H	B	H	H	B	H	B	B	B	B	H	H	B	H	H	H	B	B	H	H	H	H	H
KM352229	4	27.037	B	B	B	H	B	B	B	H	B	*	H	B	B	B	B	H	B	H	H	B	B	H	H	H	H	B	H	H	B	H	B	B	B	B	H	H	B	H	H	H	B	B	H	H	H	H	H
KM1021634	4	30.1908	B	B	B	H	B	B	B	H	B	B	H	B	B	B	B	H	H	H	H	B	B	H	H	H	H	B	H	H	B	H	H	B	B	B	H	H	B	H	H	H	B	B	H	H	H	H	H
KM3536797	4	37.5005	B	B	B	H	B	B	B	H	*	B	H	B	B	B	B	*	B	H	H	B	B	H	H	H	H	B	B	H	B	B	B	B	B	B	H	H	B	*	H	H	B	B	H	H	H	B	H
KM646480	4	40.7308	B	B	B	H	B	B	B	H	B	B	H	B	B	B	B	*	B	H	H	B	B	H	H	H	H	B	B	H	B	B	B	B	B	B	H	H	B	H	H	H	B	B	H	H	H	B	H
KM3033851	4	55.4254	B	B	B	H	B	B	B	B	B	B	H	B	B	B	B	B	B	H	H	B	B	H	H	H	H	B	H	H	B	B	B	H	B	B	H	B	B	H	B	B	H	B	H	H	H	B	H
KMD431057	4	61.7583	B	B	B	H	B	B	B	B	B	B	H	B	B	B	B	B	B	H	H	B	B	H	H	H	H	B	B	H	B	B	B	H	B	B	H	B	B	H	H	B	B	B	H	H	H	B	H
KM1805465	4	69.8939	B	B	B	H	B	B	B	H	B	B	H	H	B	B	H	B	B	H	H	B	B	H	H	B	H	B	B	H	B	B	B	H	B	B	H	B	B	H	H	B	B	B	H	B	H	B	H
KM1845960	4	76.435	B	B	B	H	B	B	B	H	B	B	H	H	B	B	H	H	B	H	H	B	B	H	B	B	H	B	B	H	B	B	B	B	B	B	H	B	B	H	H	B	B	B	H	B	H	B	H
KM2634167	4	78.0749	B	B	B	H	B	B	B	H	B	B	H	H	B	B	H	H	B	H	H	B	B	H	B	B	H	B	B	H	B	B	B	H	B	B	H	B	B	H	H	B	B	B	H	B	H	B	H
KM2178369	4	80.4962	B	B	B	H	B	B	B	H	H	B	H	H	B	B	H	H	B	H	H	B	B	H	B	B	H	B	B	H	B	B	B	H	B	B	H	B	B	*	B	B	B	B	H	B	H	B	H
KM263781	4	95.1908	B	B	B	H	B	B	B	H	B	H	H	H	B	B	H	H	B	B	H	B	B	H	B	B	H	B	B	B	B	H	B	H	B	H	H	B	B	H	H	B	B	B	H	B	H	H	H
KM1188940	4	104.8324	B	B	H	H	B	B	B	B	B	H	H	H	H	B	H	B	B	B	H	B	B	B	B	B	H	B	B	B	B	H	B	H	B	H	H	B	B	H	B	B	B	B	H	B	H	H	H
KM35189	4	114.474	B	B	H	H	B	B	B	B	B	H	H	H	H	B	H	B	H	B	H	B	B	B	B	B	H	B	H	B	B	H	B	H	B	B	H	B	B	H	B	B	B	B	H	B	H	H	H
KM447371	4	124.9417	B	B	H	H	B	B	H	B	B	H	H	H	H	B	H	B	H	B	H	B	B	B	H	B	H	B	H	B	B	H	B	H	B	B	H	B	B	H	B	H	H	B	H	B	H	H	H
KM2377800	5	0	H	B	B	B	B	H	H	B	H	*	H	B	H	H	B	B	H	B	H	H	B	H	H	H	B	H	H	B	B	B	H	B	H	H	H	B	H	B	H	H	B	B	H	B	H	H	H
KM3245154	5	31.744	H	B	B	B	B	B	B	B	H	H	H	B	H	B	B	H	H	B	H	H	B	H	H	H	B	H	H	H	B	B	H	B	H	B	H	B	H	H	H	H	B	B	*	H	H	B	H
KM3181710	5	41.9682	H	B	B	B	B	B	B	B	H	H	H	B	H	B	B	H	H	B	H	H	B	H	H	H	B	H	H	H	B	B	H	B	B	B	H	B	H	H	H	H	B	H	H	H	H	B	H
KM2093131	5	46.7067	H	B	B	B	B	B	B	B	H	H	H	B	H	B	B	H	H	B	H	H	B	B	H	H	B	H	H	H	B	B	H	B	B	B	H	B	H	H	H	H	B	B	H	H	H	B	H
KM58609	5	55.7471	H	B	B	B	B	B	B	B	H	*	H	B	H	B	B	H	B	B	H	B	*	B	H	H	B	B	H	H	B	B	H	B	B	*	H	B	H	H	H	H	B	B	H	H	H	B	H
KM3553	5	75.5306	H	B	B	H	H	B	B	*	H	H	H	*	*	B	*	H	H	B	H	B	H	*	H	H	B	*	*	H	B	*	B	*	B	B	H	B	*	*	H	H	B	H	*	H	H	B	H
KM234618	5	81.2699	H	B	H	B	B	B	B	H	H	H	H	B	H	B	B	H	H	B	H	B	H	B	H	H	B	B	H	H	B	B	B	B	B	B	H	B	B	H	H	H	B	B	H	H	H	B	H
KM1647544	5	83.6339	H	B	H	B	B	B	B	H	H	H	H	B	H	B	B	H	H	B	H	B	H	B	H	H	B	B	H	H	B	B	B	B	B	B	H	B	B	H	B	B	B	B	H	H	H	B	H
KM3357504	5	85.9979	H	B	H	B	B	B	B	H	B	H	H	H	H	B	B	H	H	B	H	B	H	B	H	H	B	B	H	*	B	B	B	B	B	B	H	B	B	H	B	B	B	B	H	H	H	B	H
KM964461	5	85.9979	H	B	H	B	B	B	B	H	B	H	H	H	H	B	B	H	H	B	H	B	H	B	H	H	B	B	H	H	B	B	B	B	B	B	H	B	B	H	B	B	B	B	H	H	H	B	H
KM3718793	5	89.3085	H	B	H	B	B	B	B	H	B	H	H	H	H	B	B	H	B	B	H	B	H	B	H	H	B	B	H	H	B	B	B	B	B	B	H	B	B	H	H	B	B	B	H	H	H	B	H
KM3645350	5	92.5388	H	B	H	B	B	B	B	H	B	H	B	H	H	B	B	H	H	B	H	B	*	B	H	H	B	B	H	H	B	B	B	B	B	B	H	B	B	H	H	B	B	B	H	H	H	B	H
KM1360385	5	95.7691	H	B	H	B	B	B	B	H	B	H	H	B	H	B	B	H	H	*	H	B	H	B	H	H	B	B	H	H	B	B	B	B	B	B	H	B	B	H	H	B	B	B	H	H	H	B	H
KM483812	5	103.0788	H	B	H	B	B	B	B	H	B	H	H	B	H	B	B	H	H	B	H	B	H	B	H	H	B	B	H	H	B	B	B	B	B	B	H	B	B	B	H	H	B	B	H	H	H	B	H
KM2191098	5	104.6922	H	B	H	B	B	B	B	H	B	H	H	B	H	B	B	H	H	B	H	B	H	B	H	H	B	B	H	H	B	B	B	B	B	B	H	B	B	B	H	H	B	B	H	H	H	B	H
KM3102838	5	105.5053	H	B	H	B	B	B	B	H	B	H	H	B	H	B	B	H	H	B	H	B	H	B	H	H	B	B	H	*	B	B	B	B	*	B	H	B	B	B	H	H	B	B	H	H	H	B	H
KM732156	5	112.8753	H	B	H	B	B	B	B	H	B	H	H	B	B	B	B	H	H	B	H	B	H	B	H	H	B	B	H	H	B	B	B	B	B	B	H	B	B	B	H	H	B	B	H	H	H	B	H
KM1030874	5	123.6062	H	B	H	B	H	B	B	H	B	H	H	B	B	B	H	H	H	B	H	B	H	B	H	*	B	B	H	H	B	*	B	B	B	B	H	B	B	B	H	H	B	B	H	H	H	B	H
KM2843206	5	143.9933	H	B	H	B	H	B	B	H	B	H	H	B	B	*	H	H	H	B	H	B	H	B	H	*	*	*	H	B	H	H	B	B	B	H	H	H	H	B	H	H	H	H	H	*	B	*	H
KM1708657	6	0	H	H	H	H	B	B	H	B	H	B	H	B	H	H	B	H	B	H	H	B	H	H	H	H	H	B	B	H	B	H	H	B	B	H	B	B	B	H	B	B	H	B	B	B	H	B	H
KM508379	6	11.2076	H	H	H	H	B	B	H	B	H	B	H	B	H	H	B	H	B	H	H	B	H	H	B	H	H	B	B	H	B	H	H	B	B	H	B	B	B	H	B	B	H	B	B	B	H	B	H
KM2415601	6	16.877	H	H	H	H	B	B	H	B	H	B	H	B	H	H	B	H	B	H	H	B	H	H	B	H	H	B	B	H	B	H	H	B	B	H	B	B	B	H	B	B	H	B	B	B	H	B	H
KM560999	6	25.218	H	H	H	H	B	B	H	B	H	B	H	B	H	H	B	H	B	H	H	B	H	H	B	H	H	B	B	H	B	H	H	B	B	H	B	B	B	H	B	B	H	B	B	B	H	B	H
KM1770006	6	27.679	H	H	H	H	B	B	H	B	H	B	H	B	H	H	B	H	B	H	H	B	H	H	B	H	H	B	B	H	B	H	H	B	B	H	B	B	B	H	B	B	H	B	B	B	H	B	H
KM1759847	6	36.7193	H	H	H	H	B	B	H	B	H	B	H	B	H	H	B	H	B	H	H	B	H	H	B	H	H	B	B	H	B	H	H	B	B	H	B	B	B	H	B	B	H	B	B	B	H	B	B
KM1167938	6	37.539	H	H	H	H	B	B	H	B	H	B	H	B	H	H	B	H	B	H	H	B	H	H	B	H	H	B	H	H	B	H	H	H	B	H	B	B	B	H	B	B	H	B	B	B	H	B	H
KM2623357	6	45.0327	H	H	H	H	B	B	H	B	H	H	H	B	H	H	B	H	H	H	H	B	H	H	B	H	H	B	B	H	B	H	H	B	B	H	B	B	B	H	B	B	H	B	B	B	H	B	H
KM931705	6	50.0494	H	H	H	H	B	B	H	B	H	H	H	B	H	H	B	H	H	H	H	B	H	H	B	H	H	B	B	H	B	H	H	B	B	H	H	B	B	H	B	B	H	B	B	B	B	B	H
KM1937727	6	51.6894	H	H	H	H	B	B	H	B	H	H	H	H	H	H	B	H	*	H	H	B	H	H	B	H	H	B	B	H	B	H	H	B	B	H	H	B	B	H	B	B	H	B	B	B	B	B	H
KM1418842	6	56.5433	H	H	H	H	B	B	H	B	H	H	H	H	H	H	B	H	B	H	H	B	H	H	B	H	H	B	B	H	B	H	H	B	B	H	H	B	B	H	B	B	H	B	B	B	B	B	H
KM2555034	6	56.5433	H	B	H	H	H	B	H	B	H	H	H	H	H	H	B	H	B	H	H	B	H	H	B	H	B	B	B	H	B	H	H	B	B	H	H	B	B	B	B	B	H	B	B	B	B	B	H
KM1302549	6	58.1438	H	B	H	H	H	B	H	B	H	H	H	H	H	H	B	H	H	H	H	B	H	H	B	H	B	B	B	B	B	H	H	B	B	H	H	B	B	B	B	B	H	B	B	B	B	B	H
KM3709728	6	63.9069	H	B	H	H	H	B	H	B	H	H	H	H	H	H	B	H	H	B	H	H	H	H	B	B	B	B	B	B	B	H	H	B	B	H	H	B	B	B	B	B	B	B	B	B	B	B	H
KM3159625	6	67.2175	H	B	H	H	H	B	H	B	H	H	H	H	B	H	B	H	*	B	H	H	H	B	B	B	H	B	B	B	B	H	H	B	H	H	H	H	B	B	B	B	B	B	B	B	B	B	H
KM2052378	6	68.0176	H	B	H	H	H	B	H	B	H	H	H	H	B	H	B	H	B	B	H	H	H	B	B	B	H	B	B	B	B	H	H	B	H	H	H	H	B	B	B	B	B	B	B	B	B	B	H
KM759409	6	68.0176	H	B	H	H	H	B	H	B	H	H	H	H	B	H	B	H	B	B	H	H	H	B	B	B	H	B	B	B	B	H	H	B	H	H	H	H	B	B	B	B	B	B	B	B	B	B	H
KM2298212	6	68.0176	H	B	H	H	H	B	H	B	H	H	H	H	B	H	B	H	B	B	H	H	H	B	B	B	H	B	B	*	B	H	H	H	H	H	H	H	B	B	B	B	B	B	B	B	B	B	H
KM3235963	6	68.8176	H	B	H	H	H	B	H	B	H	H	H	H	B	H	B	H	*	B	H	H	H	B	B	B	H	B	B	B	B	H	H	B	H	H	H	H	B	B	B	B	B	B	H	B	B	H	H
KM513426	6	69.6242	H	B	H	H	H	B	H	H	H	H	H	H	B	H	B	H	B	B	H	H	H	B	B	B	H	B	B	B	B	H	H	B	H	H	H	H	B	B	H	B	B	B	H	B	B	H	H
KM2038719	6	72.8808	H	B	H	H	H	H	H	H	H	H	H	H	B	H	B	B	H	B	H	H	H	B	H	B	H	B	H	B	B	H	H	B	H	H	H	H	B	B	H	B	B	B	H	B	B	H	H
[truncated: 80 more columns]

## Sheet: Table S5
Supplementary Table 5. Marker position for fine-mapping
Chr1	Marker name	Start（bp）	End（bp）	Kasp primers	Sequencing
	KMBL1	40039146	40039346	KMBL1-F	GAAGGTGACCAAGTTCATGCTTAGAATAGTCTGCGAACTAATGAGTTC
				KMBL1-H	GAAGGTCGGAGTCAACGGATTGTAGAATAGTCTGCGAACTAATGAGTTA
				KMBL1-C	ACCTGGTCATTAGTTTACGCATTTTGTTAAT
	KMBL7	41821454	41821654	KMBL7-F	GAAGGTGACCAAGTTCATGCTCACAATGTAATTGTGTCACATTGATAAAAGAA
				KMBL7-H	GAAGGTCGGAGTCAACGGATTCAATGTAATTGTGTCACATTGATAAAAGAC
				KMBL7-C	CTTAACACATTACACCTCTGAAATTTGACTT
	KMBL14	44334069	44334269	KMBL14-F	GAAGGTGACCAAGTTCATGCTAGAATTATATGCCATTTTACTCTCGTACAT
				KMBL14-H	GAAGGTCGGAGTCAACGGATTGAATTATATGCCATTTTACTCTCGTACAC
				KMBL14-C	CGAGGATTAGAGTATCAAGTACAATATGTATAT
	KMBL17	45016892	45017092	KMBL17-F	GAAGGTGACCAAGTTCATGCTGCTAATCTTGCTCTTAGTACCAACC
				KMBL17-H	GAAGGTCGGAGTCAACGGATTCGCTAATCTTGCTCTTAGTACCAACA
				KMBL17-C	GTGAGATTATGTGTTTTTGGTATTGTCATATTTT
	KM706861	46712677	46712877	KM706861-F	CATTTTTCAAGAGAARTATGCATAATACTG
				KM706861-H	GTCATTTTTCAAGAGAARTATGCATAATACTA
				KM706761-C	CGACAAAACACGTGTAAATAACTTTCAGAA
	KMBL25	46927026	46927226	KMBL25-F	GAAGGTGACCAAGTTCATGCTTTTGCGTTTATGAAGAAGTTTATGTGACAT
				KMBL25-H	GAAGGTCGGAGTCAACGGATTTGCGTTTATGAAGAAGTTTATGTGACAG
				KMBL25-C	TATCGATCTAAACGTGAGGTAGGAGATT
	KMBL26	47228583	47228783	KMBL26-F	GAAGGTGACCAAGTTCATGCTAGGAGAGAGCCAGAGAAGAGAG
				KMBL26-H	GAAGGTCGGAGTCAACGGATTGAGGAGAGAGCCAGAGAAGAGAA
				KMBL26-C	TATGCATGTAATAATACTACGTGACAACTTTTTT
	KMBL53	47587135	47587335	KMBL53-F	GAAGGTGACCAAGTTCATGCTCGGGTATTAAGAACAAGAATTGAATGG
				KMBL53-H	GAAGGTCGGAGTCAACGGATTCGGGTATTAAGAACAAGAATTGAATGC
				KMBL53-C	TACCCAACCCCACTTGTTTTATTACTTTATT
	KMBL29	47693213	47693413	KMBL29-F	GAAGGTGACCAAGTTCATGCTATTATAAATATGTTTAATCTTTATATACAAAGTTTA
				KMBL29-H	GAAGGTCGGAGTCAACGGATTATTATAAATATGTTTAATCTTTATATACAAAGTTTG
				KMBL29-C	GAGTAATTCAATATAATCAGCTCAGGATAATGAT
	KM3309304	48141359	48141559	KM3309304-F	CACAACTTCCCCCACCCCCTA
				KM3309304-H	CACAACTTCCCCCACCCCCTT
				KM3309304-C	CCTCATCTCTATTTTTTCCCACCTTTCTT
	KMBL34	48720745	48720945	KMBL34-F	GAAGGTGACCAAGTTCATGCTTTCTTATTTACATGACATAATTGTACTTTCGA
				KMBL34-H	GAAGGTCGGAGTCAACGGATTTTCTTATTTACATGACATAATTGTACTTTCGT
				KMBL34-C	TTACAAAAGTAAGTTAAAGGAACATGTGTGAATA
	KMBL36	49166933	49167133	KMBL36-F	GAAGGTGACCAAGTTCATGCTCTGTTCATTATATTCTCCGTGTATCTCT
				KMBL36-H	GAAGGTCGGAGTCAACGGATTCTGTTCATTATATTCTCCGTGTATCTCA
				KMBL36-C	GCAAGCATAAACAAAAATTTCTAACAATAATCTTT
	KM3363916	49226097	49226297	KM3363916-F	TAAAGAAAACCATAATTCTTCTGTTGCAAT
				KM3363916-H	CTTAAAGAAAACCATAATTCTTCTGTTGCAAA
				KM3363916-C	CAGTGGTAAGAAAATTAGGACTTGATTGAA
	KMBL58	49511159	49511359	KMBL58-F	GAAGGTGACCAAGTTCATGCTGAATCACATATCCAATAGTGAAAAGAACTA
				KMBL58-H	GAAGGTCGGAGTCAACGGATTAATCACATATCCAATAGTGAAAAGAACTG
				KMBL58-C	GGCACACTATACAACAAATTCTTTTTGTTTTTAAA
	KMBL59	49624450	49624650	KMBL59-F	GAAGGTGACCAAGTTCATGCTTACTAGTGGAGTTAGCTGACATGTG
				KMBL59-H	GAAGGTCGGAGTCAACGGATTGTACTAGTGGAGTTAGCTGACATGTA
				KMBL59-C	CTGTTTCACGAGATCAAGGATCGGATA
	KMBL70	49715520	49715720	KMBL70-F	GAAGGTGACCAAGTTCATGCTTTGAATGACGGTTGAGTTTTAGGAAGT
				KMBL70-H	GAAGGTCGGAGTCAACGGATTGAATGACGGTTGAGTTTTAGGAAGG
				KMBL70-C	CTCCCACTTTCCTATTTAAACCCATCTT
	KMBL61	49813074	49813274	KMBL61-F	GAAGGTGACCAAGTTCATGCTGCTAAAGTATGTTTGATTTTGATTCACTTC
				KMBL61-H	GAAGGTCGGAGTCAACGGATTGGCTAAAGTATGTTTGATTTTGATTCACTTT
				KMBL61-C	GTGAACTAGATTAATATATACGGAGTAAAAGTATA
	KMBL39	49971498	49971698	KMBL39-F	GAAGGTGACCAAGTTCATGCTTCACATTATTTCCACTTATTTCAGGAAAAATAT
				KMBL39-H	GAAGGTCGGAGTCAACGGATTTCACATTATTTCCACTTATTTCAGGAAAAATAA
				KMBL39-C	TCATACCTGAACTTAACTGAACTTAACTGAA
	KMBL44	50187002	50187202	KMB44-F	GAAGGTGACCAAGTTCATGCTTATAATATGCATCAAATTAACCAAGTGTGTC
				KMBL44-H	GAAGGTCGGAGTCAACGGATTTTTATAATATGCATCAAATTAACCAAGTGTGTA
				KMBL44-C	CAACCTTTTGGTTGAAAAGTGGAATCCTTT
	KMBL45	50370545	50370745	KMB45-F	GAAGGTGACCAAGTTCATGCTGAACGTACTTAACTCACCTAGGGTA
				KMBL45-H	GAAGGTCGGAGTCAACGGATTAACGTACTTAACTCACCTAGGGTC
				KMBL45-C	TGGGTCACAAAAACTAAACTAGGCCAAA

## Sheet: Table S6
Supplementary Table 6. 68 genes were located in a 560 kb region based on the spinach genome
Name	Start	End	Annnotation
Spo04974	47503849	47505982	Hydroxyproline-rich glycoprotein family protein
Spo04973	47512685	47527058	ADP-ribosylation factor GTPase-activating protein AGD1 (ARF GAP AGD1) (Protein ARF-GAP DOMAIN 1) (AtAGD1)
Spo04926	47528120	47530992	Receptor protein kinase, putative
Spo04925	47532397	47534145	Glutamate receptor
Spo04924	47541667	47544106	Receptor-like kinase
Spo04923	47544941	47549203	Aspartokinase (2.7.2.4)
Spo04972	47550781	47554260	PPR containing protein, putative
Spo04922	47551111	47556871	serine carboxypeptidase-like 45
Spo04921	47557825	47568930	Coiled-coil domain-containing protein SCD2 (Protein STOMATAL CYTOKINESIS DEFECTIVE 2)
Spo04920	47577753	47584719	RNA polymerase II C-terminal domain phosphatase-like 3, putative
Spo04919	47587499	47592160	Polynucleotide adenylyltransferase family protein
Spo04971	47593676	47595091	Transcription factor bHLH137 (Basic helix-loop-helix protein 137) (AtbHLH137) (bHLH 137) (Transcription factor EN 89) (bHLH transcription factor bHLH137)
Spo04970	47599255	47600247	Sterile alpha motif (SAM) domain-containing protein
Spo04918	47648875	47658088	Unknown protein
Spo04917	47658187	47660679	Pentatricopeptide repeat-containing family protein
Spo04916	47669558	47674116	CO/COL/TOC1, conserved site;IPR010399 Tify
Spo04969	47682089	47683530	GRAM domain protein/ABA-responsive-like protein
Spo04915	47686740	47688634	Humj1
Spo04968	47697837	47699620	LITAF-domain-containing protein
Spo04914	47702703	47706939	Basic helix-loop-helix (BHLH)-like
Spo04967	47710457	47713546	Zinc finger protein CONSTANS-LIKE 14
Spo04966	47720257	47723218	Probable leucine-rich repeat receptor-like protein kinase (2.7.11.1) (Precursor)
Spo04913	47723401	47728293	Hydroxyproline-rich glycoprotein family protein, putative
Spo04912	47733560	47739515	Pyruvate dehydrogenase E1 component subunit beta
Spo04965	47740061	47745914	BnaA08g18980D protein
Spo04911	47753642	47756119	NAC domain-containing protein, putative
Spo04910	47770067	47773200	receptor kinase 1
Spo04909	47774046	47777125	Glycerophosphodiester phosphodiesterase, putative
Spo04908	47784590	47787013	Enoyl-CoA hydratase/isomerase
Spo04964	47788946	47790613	Sugar transporter SWEET
Spo04907	47791443	47796518	receptor kinase 2
Spo04963	47808778	47810994	Exocyst subunit exo70 family protein C2, putative
Spo04962	47814845	47818744	Haloacid dehalogenase-like hydrolase domain-containing protein
Spo04961	47819694	47821763	Exocyst subunit exo70 family protein C2, putative
Spo04960	47827629	47828075	Glutaredoxin family protein
Spo04959	47832123	47833747	Pollen Ole e 1 allergen and extensin family protein, putative
Spo04906	47834927	47836259	ATP synthase delta-subunit protein
Spo04958	47837268	47839154	Pentatricopeptide repeat-containing protein, putative
Spo04905	47839487	47845963	Histidine kinase-, DNA gyrase B-, and HSP90-like ATPase family protein
Spo04957	47852923	47853465	SAUR-like auxin-responsive family protein
Spo04956	47856729	47859936	Guanine deaminase, putative
Spo04955	47860194	47863915	5-methylthioadenosine/S-adenosylhomocysteine deaminase
Spo04954	47865773	47866981	BAG family molecular chaperone regulator 5
Spo04953	47868221	47868640	Thioredoxin
Spo04904	47873787	47874047	Small nuclear ribonucleoprotein-associated protein
Spo04903	47877105	47885855	MACPF domain protein
Spo04952	47888644	47898910	GYF domain protein
Spo04902	47899342	47903450	Catalytics,hydrolases isoform 1
Spo04951	47904314	47914021	Peptidyl-prolyl cis-trans isomerase (5.2.1.8)
Spo04901	47920599	47925743	ACT domain-containing protein
Spo04900	47936566	47937432	TCP family transcription factor
Spo04899	47940334	47940612	Unknown protein
Spo04898	47940801	47945231	Glucose-6-phosphate 1-dehydrogenase (1.1.1.49)
Spo04897	47946365	47951715	Gap junction beta-4 protein isoform 1
Spo04950	47954075	47957990	Transmembrane protein, putative
Spo04949	47967410	47967966	BnaA09g28080D protein
Spo04948	47979859	47983549	WRKY transcription factor-like protein
Spo04896	47983664	47993914	(Sphingosine phosphate lyase, putative) (4.1.2.27)
Spo04947	48017188	48018886	Probable WRKY transcription factor 75 (WRKY DNA-binding protein 75)
Spo04946	48021373	48034817	BZIP transcription factor
Spo04945	48039959	48047273	DNA primase large subunit
Spo04944	48064777	48070072	Squamosa promoter-binding protein
Spo04943	48081949	48087630	Transcription factor MADS-box 2
Spo04942	48094463	48109909	MADS-box transcription factor
Spo04941	48118831	48122389	Transmembrane protein, putative
Spo04895	48122975	48123184	Transmembrane protein, putative
Spo04894	48124759	48124983	Transmembrane protein, putative
Spo04940	48129433	48150132	Calmodulin-binding transcription activator 4
